# Supplementary material for: Development of short forms for screening children’s dental caries and urgent treatment needs using item response theory and machine learning methods
Source: PLoS One. 2024 Mar 22;19(3):e0299947. doi: 10.1371/journal.pone.0299947 (PMC10959356; doi:10.1371/journal.pone.0299947)
Supplement: S1 Data — (XLSX) [file pone.0299947.s001.xlsx]

## Sheet: AC-PPRO
										local Independence
Variable	Main_Question	Orig_Selection	D_poly_pvalue	D_poly_cor	D_chisq_pvalue	association_D_check	skewness	skewness_check	corr_skewness_check	P_ACCESS1	P_ACCESS6	P_AFRAID	P_ANXIETY2	P_BELIEF	P_CHOPA	P_CHOPB	P_CHOPC	P_CHOPD	P_CHOPE	P_CHOPF	P_CHOPG	P_CLDHEALT	P_DEVELOP	P_DEVELOP1	P_OHEFFECT	P_SCHMISS	P_SELFEFF	P_SELFEFF1	P_SELFEFF2	P_SH1	P_SOCNET1B	P_SOCNET1E	P_SOCNET2C	P_SWALLOW	P_WORRY	Long_Form
P_ACCESS	During the past 12 months, did your child visit a hospital emergency room for a dental problem?	0=No;1=Yes;	0.00221634	0.533623	0.0168154	TRUE	9.78925	FALSE	FALSE	.	.	.	.	.	.	.	.	.	.	.	.	.	.	.	.	.	.	.	.	.	.	.	.	.	.
P_ACCESS1	Which of the following best describes the place you usually go to for your child’s dental care?	1=A dentist's office or private clinic;2=A public clinic;3=Some other clinic;4=A dental clinic run by [school] program;5=A dental school;6=A hospital emergency room;7=some other place	0.345656	0.0722982	0.038805	TRUE	2.459	TRUE	TRUE	0	0.24527	0.0209996	0.102828	0.152656	-0.114511	-0.102271	-0.0139771	-0.0927812	-0.033911	-0.111466	-0.0637769	-0.0751687	0.17929	0.060663	0.172008	0.0600313	0.114885	-0.0736187	0.00842133	-0.0343296	0.163886	0.0692974	-0.233531	0.203553	0.0279023	1
P_ACCESS5	About how long has it been since your child last saw a dentist and/or dental hygienist?	1=One year ago or less;2=More than 1 year up to 2 years ago;3=More than 2 years up to 3 years ago;4=More than 3 years ago;	0.023337	-0.32112	0.137862	FALSE	5.59418	TRUE	FALSE	.	.	.	.	.	.	.	.	.	.	.	.	.	.	.	.	.	.	.	.	.	.	.	.	.	.
P_ACCESS6	During the past 12 months, was there a time that your child needed dental care but did not get it?	0=No;1=Yes;	0.0133499	0.254296	0.0195965	TRUE	3.12563	TRUE	TRUE	0.24527	0	0.0936316	0.319216	0.370631	-0.163376	-0.138275	-0.175169	-0.150994	-0.0759287	-0.252008	-0.0857968	0.148881	-0.0045523	-0.195197	0.175927	-0.0888337	-0.262735	-0.133429	0.287778	0.0317789	0.144058	0.075839	0.00707438	-0.0367812	0.0680594
P_ACCESS8	Have you gone on-line to look for information that would help you with your child’s oral health?	1=Yes;2=No;3=Did not find the information on-line;	0.924498	0.0074734	0.9163	FALSE	-1.00287	TRUE	FALSE	.	.	.	.	.	.	.	.	.	.	.	.	.	.	.	.	.	.	.	.	.	.	.	.	.	.
P_AFRAID	How much is your child afraid to go to a dentist?	1=Not at all;2=A little bit;3=Somewhat;4=A great deal;	0.0171447	0.165448	0.00159967	TRUE	1.04834	TRUE	TRUE	0.0209996	0.0936316	0	0.176818	0.259128	-0.0363397	-0.126019	-0.0374744	-0.104355	-0.0513059	-0.111363	-0.142963	0.124877	-0.0495916	-0.0953036	0.104887	0.123192	-0.0910154	-0.0492789	0.110724	0.167014	0.0258962	0.0541292	-0.0562293	-0.0658114	-0.0651561	1
P_ANXIETY	Does your child worry about problems with his or her teeth?	0=No;1=Yes;	0.148005	0.118182	0.181137	FALSE	1.11761	TRUE	FALSE	.	.	.	.	.	.	.	.	.	.	.	.	.	.	.	.	.	.	.	.	.	.	.	.	.	.
P_ANXIETY2	Have you avoided taking your child to the dentist because of your own concerns about going to dentists?	0=No;1=Yes;	0.00163126	0.356712	0.00333051	TRUE	4.30637	TRUE	TRUE	0.102828	0.319216	0.176818	0	0.0326933	-0.309848	-0.123229	-0.0492018	-0.111479	-0.042085	-0.193514	-0.0298971	-0.0839663	0.218839	0.188169	0.161874	0.0641822	-0.222562	-0.208786	0.0359466	-0.0160167	0.291228	-0.0179916	0.0109711	0.123659	0.0454575
P_BELIEF	I take my child to the dentist	1=For check-ups, even when he or she does not have problems;2=Only when he or she has problems;3=Other, please explain;	0.0236714	0.217888	0.0314822	TRUE	2.97024	TRUE	TRUE	0.152656	0.370631	0.259128	0.0326933	0	-0.156905	-0.141291	-0.147025	-0.0670331	-0.0606068	-0.230754	-0.192853	0.178711	0.0520704	-0.0180812	0.0109923	0.0267151	-0.026818	0.00605517	0.175675	0.167544	0.0830692	0.124583	0.121373	0.116616	-0.0747461
P_BREATH	How often does your child have bad breath?	1=Always;2=Almost always;3=Often;4=Sometimes;5=Almost Never;6=Never;	0.420215	-0.0515248	0.0408825	FALSE	0.848294	TRUE	FALSE	.	.	.	.	.	.	.	.	.	.	.	.	.	.	.	.	.	.	.	.	.	.	.	.	.	.
P_BREATH1	How often are you concerned about your child’s breath?	1=Always;2=Almost always;3=Often;4=Sometimes;5=Almost Never;6=Never;	0.169578	-0.0887572	0.392014	FALSE	0.952468	TRUE	FALSE	.	.	.	.	.	.	.	.	.	.	.	.	.	.	.	.	.	.	.	.	.	.	.	.	.	.
P_CHOPA	My child's mouth hurts.	1=Always;2=Almost always;3=Often;4=Sometimes;5=Almost Never;6=Never;	0.0144458	0.189664	0.0541261	TRUE	1.75321	TRUE	TRUE	-0.114511	-0.163376	-0.0363397	-0.309848	-0.156905	0	0.0993519	0.00443846	0.0344119	0.0210036	-0.00846215	-0.0821709	-0.0626668	-0.353507	-0.313828	-0.0871883	-0.0635085	-0.192507	-0.146857	-0.0113071	-0.068052	-0.0500968	0.0045057	0.0158197	-0.139786	-0.0018993	1
P_CHOPB	It hurts my child's teeth to chew.	1=Always;2=Almost always;3=Often;4=Sometimes;5=Almost Never;6=Never;	0.00870939	0.214459	0.0100345	TRUE	2.25467	TRUE	TRUE	-0.102271	-0.138275	-0.126019	-0.123229	-0.141291	0.0993519	0	0.02603	0.0403848	-0.0100023	-0.0172319	-0.108418	-0.0818288	-0.19749	-0.229205	-0.00501951	-0.0459715	-0.29019	-0.163505	-0.0239637	-0.0530199	0.0388567	-0.0185972	0.00179381	-0.0431072	-0.0415741	1
P_CHOPC	My child's gums hurt.	1=Always;2=Almost always;3=Often;4=Sometimes;5=Almost Never;6=Never;	0.00299942	0.245737	0.0077712	TRUE	2.0881	TRUE	TRUE	-0.0139771	-0.175169	-0.0374744	-0.0492018	-0.147025	0.00443846	0.02603	0	0.11337	0.0272627	-0.0384485	-0.0429493	-0.00732534	-0.147041	-0.277806	-0.0188594	-0.00106262	-0.311025	-0.367397	-0.0206103	-0.0381352	-0.0125009	-0.0378358	-0.0473126	-0.0212646	-0.0399712	1
P_CHOPD	My child's jaw hurts.	1=Always;2=Almost always;3=Often;4=Sometimes;5=Almost Never;6=Never;	0.0991196	0.15613	0.0408143	TRUE	2.76108	TRUE	TRUE	-0.0927812	-0.150994	-0.104355	-0.111479	-0.0670331	0.0344119	0.0403848	0.11337	0	-0.0556667	-0.064408	0.043024	-0.104696	-0.295596	-0.252938	-0.0714924	-0.0295002	-0.137597	-0.343456	-0.0776829	-0.161307	-0.00057903	0.0668517	-0.0672272	-0.0468323	-0.021503	1
P_CHOPE	My child had a tooth that hurts.	1=Always;2=Almost always;3=Often;4=Sometimes;5=Almost Never;6=Never;	0.000726942	0.253313	0.0030433	TRUE	1.65195	TRUE	TRUE	-0.033911	-0.0759287	-0.0513059	-0.042085	-0.0606068	0.0210036	-0.0100023	0.0272627	-0.0556667	0	0.0727483	0.0121251	-0.0646769	-0.326524	-0.40031	-0.107877	-0.0519201	-0.338127	-0.372599	0.00477897	-0.0931728	-0.0181157	-0.279097	-0.0187931	-0.12266	0.0788592	1
P_CHOPF	It was hard for my child to eat because of the pain in his/her mouth	1=Always;2=Almost always;3=Often;4=Sometimes;5=Almost Never;6=Never;	0.0281698	0.184294	0.144287	TRUE	2.38956	TRUE	TRUE	-0.111466	-0.252008	-0.111363	-0.193514	-0.230754	-0.00846215	-0.0172319	-0.0384485	-0.064408	0.0727483	0	0.102919	-0.108759	-0.177234	-0.208046	-0.0540496	0.054697	-0.180626	-0.148589	-0.106904	-0.086239	-0.121846	-0.0488519	0.0277467	-0.149002	0.00658156	1
P_CHOPG	It was hard for my child to talk because of the pain in his/her mouth.	1=Always;2=Almost always;3=Often;4=Sometimes;5=Almost Never;6=Never;	0.0307533	0.22203	0.0827076	TRUE	3.52543	TRUE	TRUE	-0.0637769	-0.0857968	-0.142963	-0.0298971	-0.192853	-0.0821709	-0.108418	-0.0429493	0.043024	0.0121251	0.102919	0	-0.125741	-0.153137	-0.186116	0.00991279	-0.027553	-0.153586	-0.15251	-0.0619515	-0.193236	0.0382011	0.0791375	-0.0525048	-0.0105103	0.0189608	1
P_CHOPH	It was hard for my child to sleep because of the pain in his/her mouth.	1=Always;2=Almost always;3=Often;4=Sometimes;5=Almost Never;6=Never;	0.853259	0.0204772	0.979819	FALSE	3.50284	TRUE	FALSE	.	.	.	.	.	.	.	.	.	.	.	.	.	.	.	.	.	.	.	.	.	.	.	.	.	.
P_CHOPI	My child felt stressed because of the pain in his/her mouth.	1=Always;2=Almost always;3=Often;4=Sometimes;5=Almost Never;6=Never;	0.332749	0.0963295	0.389034	FALSE	2.92415	TRUE	FALSE	.	.	.	.	.	.	.	.	.	.	.	.	.	.	.	.	.	.	.	.	.	.	.	.	.	.
P_CHOPJ	It was hard for my child to pay attention because of the pain in his/her mouth.	1=Always;2=Almost always;3=Often;4=Sometimes;5=Almost Never;6=Never;	0.360152	0.0952423	0.785098	FALSE	5.84231	TRUE	FALSE	.	.	.	.	.	.	.	.	.	.	.	.	.	.	.	.	.	.	.	.	.	.	.	.	.	.
P_CHOPK	It was hard for my child to have fun because of the pain in his/her mouth.	1=Always;2=Almost always;3=Often;4=Sometimes;5=Almost Never;6=Never;	0.175641	0.142221	0.15587	FALSE	3.41177	TRUE	FALSE	.	.	.	.	.	.	.	.	.	.	.	.	.	.	.	.	.	.	.	.	.	.	.	.	.	.
P_CHOPL	My child stayed away from my friends because of the pain in his/her mouth.	1=Always;2=Almost always;3=Often;4=Sometimes;5=Almost Never;6=Never;	0.601738	0.0655847	0.711967	FALSE	4.55037	TRUE	FALSE	.	.	.	.	.	.	.	.	.	.	.	.	.	.	.	.	.	.	.	.	.	.	.	.	.	.
P_CIGARET	Do you smoke cigarettes?	0=No;1=Yes;	0.35956	-0.106405	0.49088	FALSE	3.17813	TRUE	FALSE	.	.	.	.	.	.	.	.	.	.	.	.	.	.	.	.	.	.	.	.	.	.	.	.	.	.
P_CLDHEALT	In general, would you say your child's oral health is:	1=Excellent;2=Very good;3=Good;4=Fair;5=Poor;	0.0303009	0.139994	0.209928	TRUE	-0.0676494	TRUE	TRUE	-0.0751687	0.148881	0.124877	-0.0839663	0.178711	-0.0626668	-0.0818288	-0.00732534	-0.104696	-0.0646769	-0.108759	-0.125741	0	-0.0635756	-0.0934382	0.0734692	0.0271557	-0.2313	-0.293245	0.08494	0.241697	-0.110487	-0.0166388	0.0248295	-0.083194	-0.00590132
P_COLOR_BAD	Does your child has any teeth not white?	1= Yes; 0 = No	0.161512	0.109788	0.196114	FALSE	0.692246	TRUE	FALSE	.	.	.	.	.	.	.	.	.	.	.	.	.	.	.	.	.	.	.	.	.	.	.	.	.	.
P_COLOR_WH	Does your child has any white teeth?	1=Yes; 0 =No	0.717925	0.0323709	0.82058	FALSE	1.66899	TRUE	FALSE	.	.	.	.	.	.	.	.	.	.	.	.	.	.	.	.	.	.	.	.	.	.	.	.	.	.
P_DEVELOP	Good oral health is important to my child’s overall health.	1=Disagree strongly;2=Disagree somewhat;3=Agree somewhat;4=Agree Strongly;	0.00299351	0.266803	0.0100334	TRUE	3.22884	TRUE	TRUE	0.17929	-0.0045523	-0.0495916	0.218839	0.0520704	-0.353507	-0.19749	-0.147041	-0.295596	-0.326524	-0.177234	-0.153137	-0.0635756	0	0.655422	-0.0563494	-0.026807	0.0283486	0.111045	-0.336724	0.0802716	0.157269	0.218474	0.064779	0.322703	-0.173515
P_DEVELOP1	Good oral health is important for my child’s happiness.	1=Disagree strongly;2=Disagree somewhat;3=Agree somewhat;4=Agree Strongly;	0.0405732	0.176148	0.101284	TRUE	2.88966	TRUE	TRUE	0.060663	-0.195197	-0.0953036	0.188169	-0.0180812	-0.313828	-0.229205	-0.277806	-0.252938	-0.40031	-0.208046	-0.186116	-0.0934382	0.655422	0	0.0401296	0.0113642	0.18004	0.280103	-0.260165	0.0467468	-0.0397085	0.0983861	0.120544	0.212063	-0.248486
P_HEALTH	In general, would you say your oral health is:	1=Excellent;2=Very good;3=Good;4=Fair;5=Poor;	0.315779	0.06399	0.155339	FALSE	-0.0892533	TRUE	FALSE	.	.	.	.	.	.	.	.	.	.	.	.	.	.	.	.	.	.	.	.	.	.	.	.	.	.
P_LIFECHAN	If my child maintains good oral health, he or she will have a better chance of success in life.	1=Disagree strongly;2=Disagree somewhat;3=Agree somewhat;4=Agree Strongly;	0.179197	0.104048	0.154308	FALSE	1.68844	TRUE	FALSE	.	.	.	.	.	.	.	.	.	.	.	.	.	.	.	.	.	.	.	.	.	.	.	.	.	.
P_LONGEV	If I help my child care for his or her oral health, he or she will live:	1=Many more years than if I did not help;2=Somewhat more years than if I did not help;3=The same number of years than if I did not help;4=Somewhat fewer years than if I did not help;5=Many fewer years than if I did not help;	0.986096	0.00126673	0.922609	FALSE	1.78861	TRUE	FALSE	.	.	.	.	.	.	.	.	.	.	.	.	.	.	.	.	.	.	.	.	.	.	.	.	.	.
P_LONGEV1	If I reduce how much sugar my child has, he or she will live:	1=Many more years than if I did not reduce the amount of sugar;2=Somewhat more years than if I did not reduce the amount of sugar;3=The same number of years than if I did not reduce the amount of sugar;4=Somewhat fewer years than if I did not reduce the amount of sugar;5=Many fewer years than if I did not reduce the amount of sugar;	0.478731	0.0535667	0.16365	FALSE	2.07685	TRUE	FALSE	.	.	.	.	.	.	.	.	.	.	.	.	.	.	.	.	.	.	.	.	.	.	.	.	.	.
P_LONGEV3	If I make sure my child goes to the dentist, regularly, he or she will live:	1=Many more years than if I did not take my child to the dentist;2=Somewhat more years than if I did not take my child to the dentist;3=The same number of years than if I did not take my child to the dentist;4=Somewhat fewer years than if I did not take my child to the dentist;5=Many fewer years than if I did not take my child to the dentist;	0.511876	0.0487487	0.48613	FALSE	2.11686	TRUE	FALSE	.	.	.	.	.	.	.	.	.	.	.	.	.	.	.	.	.	.	.	.	.	.	.	.	.	.
P_OHEFFECT	In the last 4 weeks, how much of the time did your child’s oral health interfere with his/her social activities?	1=Always;2=Almost always;3=Often;4=Sometimes;5=Almost Never;6=Never;	0.0219054	0.18333	0.114974	TRUE	3.10038	TRUE	TRUE	0.172008	0.175927	0.104887	0.161874	0.0109923	-0.0871883	-0.00501951	-0.0188594	-0.0714924	-0.107877	-0.0540496	0.00991279	0.0734692	-0.0563494	0.0401296	0	0.133262	-0.15803	0.00940074	-0.00254852	-0.0328848	0.0239727	0.0682524	-0.0476447	0.0783389	0.0214723	1
P_PAIN	In the last 4 weeks, how much of the time did your child have pain or discomfort	1=Always;2=Almost always;3=Often;4=Sometimes;5=Almost Never;6=Never;	0.08526	0.131033	0.374769	FALSE	2.22114	TRUE	FALSE	.	.	.	.	.	.	.	.	.	.	.	.	.	.	.	.	.	.	.	.	.	.	.	.	.	.
P_PHYFUNC	In the last 4 weeks, how much of the time did your child limit the kinds or amounts of foods	1=Always;2=Almost always;3=Often;4=Sometimes;5=Almost Never;6=Never;	0.925605	-0.00767895	0.973908	FALSE	2.9122	TRUE	FALSE	.	.	.	.	.	.	.	.	.	.	.	.	.	.	.	.	.	.	.	.	.	.	.	.	.	.
P_SCHMISS	During the last school year, how many days of school did your child miss because of pain in his/her mouth, tongue, teeth, or gums?	1=Never;2=1 day;3=2 to 3 days;4=Or 4 or more days;	0.0219664	0.261942	0.0353509	TRUE	4.40574	TRUE	TRUE	0.0600313	-0.0888337	0.123192	0.0641822	0.0267151	-0.0635085	-0.0459715	-0.00106262	-0.0295002	-0.0519201	0.054697	-0.027553	0.0271557	-0.026807	0.0113642	0.133262	0	-0.122875	-0.255865	0.141352	-0.0142634	-0.159666	0.121099	-0.0804623	0.016709	-0.0469302	1
P_SELFEFF	By reminding my child to brush his or her teeth, I believe	1=It will make his/her oral health better;2=It will keep his/her oral health the same;3=It will make no difference to his/her oral health;	0.0490733	0.235866	0.0746007	TRUE	4.20144	TRUE	TRUE	0.114885	-0.262735	-0.0910154	-0.222562	-0.026818	-0.192507	-0.29019	-0.311025	-0.137597	-0.338127	-0.180626	-0.153586	-0.2313	0.0283486	0.18004	-0.15803	-0.122875	0	0.666756	-0.129947	-0.135048	-0.0788407	0.158049	-0.0103734	0.0471522	-0.0582488	1
P_SELFEFF1	By reminding my child to floss his or her teeth, I believe	1=It will make his/her oral health better;2=It will keep his/her oral health the same;3=It will make no difference to his/her oral health;	0.0329071	0.266493	0.0534874	TRUE	4.66477	TRUE	TRUE	-0.0736187	-0.133429	-0.0492789	-0.208786	0.00605517	-0.146857	-0.163505	-0.367397	-0.343456	-0.372599	-0.148589	-0.15251	-0.293245	0.111045	0.280103	0.00940074	-0.255865	0.666756	0	-0.279263	-0.117416	-0.0442489	0.225852	0.0226975	0.00643368	-0.105428
P_SELFEFF2	During the last 12 months, did your child have an oral health problem?	0=No;1=Yes;	0.0140246	0.195281	0.0191538	TRUE	1.08176	TRUE	TRUE	0.00842133	0.287778	0.110724	0.0359466	0.175675	-0.0113071	-0.0239637	-0.0206103	-0.0776829	0.00477897	-0.106904	-0.0619515	0.08494	-0.336724	-0.260165	-0.00254852	0.141352	-0.129947	-0.279263	0	-0.128802	-0.00336888	-0.0709616	0.0128482	-0.042652	0.113644	1
P_SELFEFF5	I am able to help my child maintain good oral health	1=Disagree strongly;2=Disagree somewhat;3=Agree somewhat;4=Agree Strongly;	0.522087	0.0516644	0.380141	FALSE	1.91304	TRUE	FALSE	.	.	.	.	.	.	.	.	.	.	.	.	.	.	.	.	.	.	.	.	.	.	.	.	.	.
P_SELFEFF6	I can do many things to prevent oral health problems in my child.	1=Disagree strongly;2=Disagree somewhat;3=Agree somewhat;4=Agree Strongly;	0.353454	0.0739822	0.630485	FALSE	1.78189	TRUE	FALSE	.	.	.	.	.	.	.	.	.	.	.	.	.	.	.	.	.	.	.	.	.	.	.	.	.	.
P_SELFEFF7	How often do you remind your child to brush his/her teeth before he/she goes to sleep?	1=Always;2=Almost always;3=Often;4=Sometimes;5=Almost Never;6=Never;	0.152187	0.0967614	0.57875	FALSE	-0.769899	TRUE	FALSE	.	.	.	.	.	.	.	.	.	.	.	.	.	.	.	.	.	.	.	.	.	.	.	.	.	.
P_SH1	In the last 4 weeks, how much of the time were you pleased or happy with the look of your child’s mouth, teeth, jaws, or gums?	1=Always;2=Almost always;3=Often;4=Sometimes;5=Almost Never;6=Never;	0.00276171	0.189959	0.00240059	TRUE	1.09861	TRUE	TRUE	-0.0343296	0.0317789	0.167014	-0.0160167	0.167544	-0.068052	-0.0530199	-0.0381352	-0.161307	-0.0931728	-0.086239	-0.193236	0.241697	0.0802716	0.0467468	-0.0328848	-0.0142634	-0.135048	-0.117416	-0.128802	0	-0.077495	0.0166248	0.0157765	0.165587	0.0163063	1
P_SOCCOM2	Compared to other kids my child’s age:	1=He or she has better oral health;2=He or she has the same oral health;3=He or she has worse oral health;	0.120714	0.110604	0.216534	FALSE	0.169259	TRUE	FALSE	.	.	.	.	.	.	.	.	.	.	.	.	.	.	.	.	.	.	.	.	.	.	.	.	.	.
P_SOCNET1A	The people who are most important to my child’s oral health are:: Friends	0=No;1=Yes;	0.53546	-0.0533078	0.619997	FALSE	-1.41037	TRUE	FALSE	.	.	.	.	.	.	.	.	.	.	.	.	.	.	.	.	.	.	.	.	.	.	.	.	.	.
P_SOCNET1B	The people who are most important to my child’s oral health are:: Parents	0=No;1=Yes;	0.0133499	0.254296	0.0195965	TRUE	3.12563	TRUE	TRUE	0.163886	0.144058	0.0258962	0.291228	0.0830692	-0.0500968	0.0388567	-0.0125009	-0.00057903	-0.0181157	-0.121846	0.0382011	-0.110487	0.157269	-0.0397085	0.0239727	-0.159666	-0.0788407	-0.0442489	-0.00336888	-0.077495	0	-0.230768	0.0990131	0.0962181	0.0499921	1
P_SOCNET1C	The people who are most important to my child’s oral health are:: Brothers and sisters	0=No;1=Yes;	0.208105	0.0984473	0.255986	FALSE	-0.500513	TRUE	FALSE	.	.	.	.	.	.	.	.	.	.	.	.	.	.	.	.	.	.	.	.	.	.	.	.	.	.
P_SOCNET1D	The people who are most important to my child’s oral health are:: Other family members, please explain	0=No;1=Yes;	0.233289	-0.112707	0.290559	FALSE	-2.1576	TRUE	FALSE	.	.	.	.	.	.	.	.	.	.	.	.	.	.	.	.	.	.	.	.	.	.	.	.	.	.
P_SOCNET1E	The people who are most important to my child’s oral health are:: Dentists	0=No;1=Yes;	0.0237211	0.190829	0.0314094	TRUE	1.54982	TRUE	TRUE	0.0692974	0.075839	0.0541292	-0.0179916	0.124583	0.0045057	-0.0185972	-0.0378358	0.0668517	-0.279097	-0.0488519	0.0791375	-0.0166388	0.218474	0.0983861	0.0682524	0.121099	0.158049	0.225852	-0.0709616	0.0166248	-0.230768	0	0.0823878	0.153628	-0.0880271	1
P_SOCNET1F	The people who are most important to my child’s oral health are:: Teachers	0=No;1=Yes;	0.763525	-0.0261642	0.862955	FALSE	-1.45531	TRUE	FALSE	.	.	.	.	.	.	.	.	.	.	.	.	.	.	.	.	.	.	.	.	.	.	.	.	.	.
P_SOCNET1G	The people who are most important to my child’s oral health are:: Medical Providers	0=No;1=Yes;	0.880085	-0.0123848	0.972781	FALSE	-1.00111	TRUE	FALSE	.	.	.	.	.	.	.	.	.	.	.	.	.	.	.	.	.	.	.	.	.	.	.	.	.	.
P_SOCNET2A	The most important influence on my child’s oral health is:: Role models on TV and movies	0=No;1=Yes;	0.423122	-0.0675568	0.494912	FALSE	-1.28348	TRUE	FALSE	.	.	.	.	.	.	.	.	.	.	.	.	.	.	.	.	.	.	.	.	.	.	.	.	.	.
P_SOCNET2B	The most important influence on my child’s oral health is:: Commercials for games, toys, food, tooth paste	0=No;1=Yes;	0.854947	-0.0156053	0.953641	FALSE	-1.31072	TRUE	FALSE	.	.	.	.	.	.	.	.	.	.	.	.	.	.	.	.	.	.	.	.	.	.	.	.	.	.
P_SOCNET2C	The most important influence on my child’s oral health is:: Health education in school	0=No;1=Yes;	0.0147824	0.184555	0.0211212	TRUE	0.430989	TRUE	TRUE	-0.233531	0.00707438	-0.0562293	0.0109711	0.121373	0.0158197	0.00179381	-0.0473126	-0.0672272	-0.0187931	0.0277467	-0.0525048	0.0248295	0.064779	0.120544	-0.0476447	-0.0804623	-0.0103734	0.0226975	0.0128482	0.0157765	0.0990131	0.0823878	0	0.0154553	0.0223247
P_SOCNET2D	The most important influence on my child’s oral health is:: Cartoons on TV	0=No;1=Yes;	0.551683	-0.0680678	0.689252	FALSE	-3.34781	TRUE	FALSE	.	.	.	.	.	.	.	.	.	.	.	.	.	.	.	.	.	.	.	.	.	.	.	.	.	.
P_SOCNET2E	The most important influence on my child’s oral health is:: Pictures in Magazines	0=No;1=Yes;	0.844754	0.0195821	0.972452	FALSE	-2.3212	TRUE	FALSE	.	.	.	.	.	.	.	.	.	.	.	.	.	.	.	.	.	.	.	.	.	.	.	.	.	.
P_SWALLOW	In the last 4 weeks, how much of the time was your child able to swallow comfortably?	1=Always;2=Almost always;3=Often;4=Sometimes;5=Almost Never;6=Never;	0.00201232	0.245193	0.00220257	TRUE	1.90707	TRUE	TRUE	0.203553	-0.0367812	-0.0658114	0.123659	0.116616	-0.139786	-0.0431072	-0.0212646	-0.0468323	-0.12266	-0.149002	-0.0105103	-0.083194	0.322703	0.212063	0.0783389	0.016709	0.0471522	0.00643368	-0.042652	0.165587	0.0962181	0.153628	0.0154553	0	-0.0101858
P_TEETH_P	Does your child has any teeth with problems?	1 = Yes; 0 = No.	0.977518	-0.00217025	1	FALSE	0.0120362	TRUE	FALSE	.	.	.	.	.	.	.	.	.	.	.	.	.	.	.	.	.	.	.	.	.	.	.	.	.	.
P_TEETH1	When I look at my child’s teeth	1=They look fine;2=They could look a little better;3=They could look a lot better;	0.474065	0.0502582	0.374403	FALSE	0.247784	TRUE	FALSE	.	.	.	.	.	.	.	.	.	.	.	.	.	.	.	.	.	.	.	.	.	.	.	.	.	.
P_TEETH2	How happy are you with the color of your child’s teeth?	1=Very much;2=Quite a bit;3=Somewhat;4=A little bit;5=Not at all;	0.695206	0.0253602	0.919279	FALSE	0.449724	TRUE	FALSE	.	.	.	.	.	.	.	.	.	.	.	.	.	.	.	.	.	.	.	.	.	.	.	.	.	.
P_TEETHA	My child’s teeth: Are straight	0=No;1=Yes;	0.824567	0.0172728	0.90844	FALSE	0.422407	TRUE	FALSE	.	.	.	.	.	.	.	.	.	.	.	.	.	.	.	.	.	.	.	.	.	.	.	.	.	.
P_WORRY	In the last 4 weeks, how much of the time was your child worried or concerned about problems with his/her mouth, tongue, teeth, jaws, or gums?	1=Always;2=Almost always;3=Often;4=Sometimes;5=Almost Never;6=Never;	0.0497859	0.147958	0.0862496	TRUE	2.69143	TRUE	TRUE	0.0279023	0.0680594	-0.0651561	0.0454575	-0.0747461	-0.0018993	-0.0415741	-0.0399712	-0.021503	0.0788592	0.00658156	0.0189608	-0.00590132	-0.173515	-0.248486	0.0214723	-0.0469302	-0.0582488	-0.105428	0.113644	0.0163063	0.0499921	-0.0880271	0.0223247	-0.0101858	0	1

## Sheet: RFUTN-PPRO
										Local Independence
Variable	Main_Question	Orig_Selection	refer2_poly_pvalue	refer2_poly_cor	refer2_chisq_pvalue	association_ref2_check	skewness	skewness_check	corr_skewness_check	P_ACCESS6	P_AFRAID	P_ANXIETY2	P_BELIEF	P_CHOPA	P_CHOPC	P_CHOPE	P_CHOPF	P_CLDHEALT	P_COLOR_BAD	P_OHEFFECT	P_SCHMISS	P_SELFEFF1	P_SELFEFF7	P_SH1	P_SOCCOM2	P_SOCNET1B	P_WORRY	Long_Form
P_ACCESS	During the past 12 months, did your child visit a hospital emergency room for a dental problem?	0=No;1=Yes;	0.0663241	0.369323	0.206808	TRUE	9.78925	FALSE	FALSE	.	.	.	.	.	.	.	.	.	.	.	.	.	.	.	.	.	.
P_ACCESS1	Which of the following best describes the place you usually go to for your child’s dental care?	1=A dentist's office or private clinic;2=A public clinic;3=Some other clinic;4=A dental clinic run by [school] program;5=A dental school;6=A hospital emergency room;7=some other place	0.630679	-0.0343544	0.356941	FALSE	2.459	TRUE	FALSE	.	.	.	.	.	.	.	.	.	.	.	.	.	.	.	.	.	.
P_ACCESS5	About how long has it been since your child last saw a dentist and/or dental hygienist?	1=One year ago or less;2=More than 1 year up to 2 years ago;3=More than 2 years up to 3 years ago;4=More than 3 years ago;	0.920509	-0.0119687	0.956503	FALSE	5.59418	TRUE	FALSE	.	.	.	.	.	.	.	.	.	.	.	.	.	.	.	.	.	.
P_ACCESS6	During the past 12 months, was there a time that your child needed dental care but did not get it?	0=No;1=Yes;	0.00277563	0.291204	0.00675557	TRUE	3.12563	TRUE	TRUE	0	0.0518041	0.327972	0.336921	-0.137747	-0.154422	-0.0975177	-0.239773	0.0599713	-0.0304777	0.184483	-0.0830521	0.0630259	-0.221925	-0.0245672	0.0203865	0.1754	0.0634254	1
P_ACCESS8	Have you gone on-line to look for information that would help you with your child’s oral health?	1=Yes;2=No;3=Did not find the information on-line;	0.73686	0.0243539	0.545393	FALSE	-1.00287	TRUE	FALSE	.	.	.	.	.	.	.	.	.	.	.	.	.	.	.	.	.	.
P_AFRAID	How much is your child afraid to go to a dentist?	1=Not at all;2=A little bit;3=Somewhat;4=A great deal;	0.00076087	0.212559	0.00113724	TRUE	1.04834	TRUE	TRUE	0.0518041	0	0.154642	0.216377	-0.0697817	-0.0742565	-0.1129	-0.15766	0.0444651	0.0385802	0.0783362	0.0935386	0.0391799	0.0691028	0.109072	0.0790937	0.0316823	-0.109482	1
P_ANXIETY	Does your child worry about problems with his or her teeth?	0=No;1=Yes;	0.265955	0.0848456	0.313801	FALSE	1.11761	TRUE	FALSE	.	.	.	.	.	.	.	.	.	.	.	.	.	.	.	.	.	.
P_ANXIETY2	Have you avoided taking your child to the dentist because of your own concerns about going to dentists?	0=No;1=Yes;	0.0183695	0.273831	0.0387468	TRUE	4.30637	TRUE	TRUE	0.327972	0.154642	0	0.0170623	-0.276241	-0.018798	-0.040826	-0.16748	-0.135849	0.0354734	0.178162	0.0790462	-0.0647574	-0.110047	-0.0465974	-0.096205	0.316949	0.0559736
P_BELIEF	I take my child to the dentist	1=For check-ups, even when he or she does not have problems;2=Only when he or she has problems;3=Other, please explain;	0.000120501	0.335444	0.0013362	TRUE	2.97024	TRUE	TRUE	0.336921	0.216377	0.0170623	0	-0.178114	-0.171768	-0.112757	-0.264538	0.0990762	-0.0697417	-0.00808937	0.00468538	0.112425	-0.0153871	0.11163	0.199901	0.0935446	-0.110202
P_BREATH	How often does your child have bad breath?	1=Always;2=Almost always;3=Often;4=Sometimes;5=Almost Never;6=Never;	0.983899	-0.00121205	0.356835	FALSE	0.848294	TRUE	FALSE	.	.	.	.	.	.	.	.	.	.	.	.	.	.	.	.	.	.
P_BREATH1	How often are you concerned about your child’s breath?	1=Always;2=Almost always;3=Often;4=Sometimes;5=Almost Never;6=Never;	0.470647	0.0431531	0.490789	FALSE	0.952468	TRUE	FALSE	.	.	.	.	.	.	.	.	.	.	.	.	.	.	.	.	.	.
P_CHOPA	My child's mouth hurts.	1=Always;2=Almost always;3=Often;4=Sometimes;5=Almost Never;6=Never;	0.00941442	0.188025	0.0427637	TRUE	1.75321	TRUE	TRUE	-0.137747	-0.0697817	-0.276241	-0.178114	0	0.0707621	0.0363064	0.0514228	-0.145917	-0.12422	-0.0502265	-0.0286443	0.112419	-0.0260015	-0.114917	-0.123666	-0.00170275	0.027647	1
P_CHOPB	It hurts my child's teeth to chew.	1=Always;2=Almost always;3=Often;4=Sometimes;5=Almost Never;6=Never;	0.104546	0.127826	0.283226	FALSE	2.25467	TRUE	FALSE	.	.	.	.	.	.	.	.	.	.	.	.	.	.	.	.	.	.
P_CHOPC	My child's gums hurt.	1=Always;2=Almost always;3=Often;4=Sometimes;5=Almost Never;6=Never;	0.000686713	0.264167	0.00183	TRUE	2.0881	TRUE	TRUE	-0.154422	-0.0742565	-0.018798	-0.171768	0.0707621	0	0.0360654	0.0150649	-0.0958909	-0.0407516	0.014368	0.0298278	-0.107424	0.002296	-0.0892338	-0.142694	0.0349734	-0.0156719	1
P_CHOPD	My child's jaw hurts.	1=Always;2=Almost always;3=Often;4=Sometimes;5=Almost Never;6=Never;	0.0619145	0.166013	0.129285	FALSE	2.76108	TRUE	FALSE	.	.	.	.	.	.	.	.	.	.	.	.	.	.	.	.	.	.
P_CHOPE	My child had a tooth that hurts.	1=Always;2=Almost always;3=Often;4=Sometimes;5=Almost Never;6=Never;	2.69946e-06	0.319468	9.63195e-05	TRUE	1.65195	TRUE	TRUE	-0.0975177	-0.1129	-0.040826	-0.112757	0.0363064	0.0360654	0	0.0688543	-0.190282	-0.19577	-0.108448	-0.0566307	-0.128001	0.0508268	-0.175352	-0.140101	0.0178328	0.0574951	1
P_CHOPF	It was hard for my child to eat because of the pain in his/her mouth	1=Always;2=Almost always;3=Often;4=Sometimes;5=Almost Never;6=Never;	0.00188595	0.238834	0.0108776	TRUE	2.38956	TRUE	TRUE	-0.239773	-0.15766	-0.16748	-0.264538	0.0514228	0.0150649	0.0688543	0	-0.21464	-0.150294	-0.0260777	0.0796718	0.131635	-0.00519824	-0.149721	-0.272877	-0.0728223	0.0218765	1
P_CHOPG	It was hard for my child to talk because of the pain in his/her mouth.	1=Always;2=Almost always;3=Often;4=Sometimes;5=Almost Never;6=Never;	0.223395	0.122756	0.476943	FALSE	3.52543	TRUE	FALSE	.	.	.	.	.	.	.	.	.	.	.	.	.	.	.	.	.	.
P_CHOPH	It was hard for my child to sleep because of the pain in his/her mouth.	1=Always;2=Almost always;3=Often;4=Sometimes;5=Almost Never;6=Never;	0.612888	-0.0519646	0.881079	FALSE	3.50284	TRUE	FALSE	.	.	.	.	.	.	.	.	.	.	.	.	.	.	.	.	.	.
P_CHOPI	My child felt stressed because of the pain in his/her mouth.	1=Always;2=Almost always;3=Often;4=Sometimes;5=Almost Never;6=Never;	0.151733	0.132247	0.320661	FALSE	2.92415	TRUE	FALSE	.	.	.	.	.	.	.	.	.	.	.	.	.	.	.	.	.	.
P_CHOPJ	It was hard for my child to pay attention because of the pain in his/her mouth.	1=Always;2=Almost always;3=Often;4=Sometimes;5=Almost Never;6=Never;	0.0710901	0.172687	0.352296	FALSE	5.84231	TRUE	FALSE	.	.	.	.	.	.	.	.	.	.	.	.	.	.	.	.	.	.
P_CHOPK	It was hard for my child to have fun because of the pain in his/her mouth.	1=Always;2=Almost always;3=Often;4=Sometimes;5=Almost Never;6=Never;	0.190987	0.129728	0.388649	FALSE	3.41177	TRUE	FALSE	.	.	.	.	.	.	.	.	.	.	.	.	.	.	.	.	.	.
P_CHOPL	My child stayed away from my friends because of the pain in his/her mouth.	1=Always;2=Almost always;3=Often;4=Sometimes;5=Almost Never;6=Never;	0.816211	-0.027521	0.972978	FALSE	4.55037	TRUE	FALSE	.	.	.	.	.	.	.	.	.	.	.	.	.	.	.	.	.	.
P_CIGARET	Do you smoke cigarettes?	0=No;1=Yes;	0.717078	-0.0380143	0.849216	FALSE	3.17813	TRUE	FALSE	.	.	.	.	.	.	.	.	.	.	.	.	.	.	.	.	.	.
P_CLDHEALT	In general, would you say your child's oral health is:	1=Excellent;2=Very good;3=Good;4=Fair;5=Poor;	0.00225774	0.179698	0.0217796	TRUE	-0.0676494	TRUE	TRUE	0.0599713	0.0444651	-0.135849	0.0990762	-0.145917	-0.0958909	-0.190282	-0.21464	0	0.256798	0.0121267	-0.039834	-0.179533	-0.00855953	0.138061	0.272978	-0.110501	-0.100687
P_COLOR_BAD	Does your child has any teeth not white?	1= Yes; 0 = No	0.0429898	0.145837	0.0560913	TRUE	0.692246	TRUE	TRUE	-0.0304777	0.0385802	0.0354734	-0.0697417	-0.12422	-0.0407516	-0.19577	-0.150294	0.256798	0	-0.0938226	-0.0679501	-0.174286	-0.0879051	0.18594	0.143293	-0.175165	-0.0650945	1
P_COLOR_WH	Does your child has any white teeth?	1=Yes; 0 =No	0.741455	0.0273384	0.832245	FALSE	1.66899	TRUE	FALSE	.	.	.	.	.	.	.	.	.	.	.	.	.	.	.	.	.	.
P_DEVELOP	Good oral health is important to my child’s overall health.	1=Disagree strongly;2=Disagree somewhat;3=Agree somewhat;4=Agree Strongly;	0.176677	0.121204	0.385547	FALSE	3.22884	TRUE	FALSE	.	.	.	.	.	.	.	.	.	.	.	.	.	.	.	.	.	.
P_DEVELOP1	Good oral health is important for my child’s happiness.	1=Disagree strongly;2=Disagree somewhat;3=Agree somewhat;4=Agree Strongly;	0.901026	0.0103451	0.93532	FALSE	2.88966	TRUE	FALSE	.	.	.	.	.	.	.	.	.	.	.	.	.	.	.	.	.	.
P_HEALTH	In general, would you say your oral health is:	1=Excellent;2=Very good;3=Good;4=Fair;5=Poor;	0.476408	0.0422945	0.441772	FALSE	-0.0892533	TRUE	FALSE	.	.	.	.	.	.	.	.	.	.	.	.	.	.	.	.	.	.
P_LIFECHAN	If my child maintains good oral health, he or she will have a better chance of success in life.	1=Disagree strongly;2=Disagree somewhat;3=Agree somewhat;4=Agree Strongly;	0.596805	0.0384137	0.337444	FALSE	1.68844	TRUE	FALSE	.	.	.	.	.	.	.	.	.	.	.	.	.	.	.	.	.	.
P_LONGEV	If I help my child care for his or her oral health, he or she will live:	1=Many more years than if I did not help;2=Somewhat more years than if I did not help;3=The same number of years than if I did not help;4=Somewhat fewer years than if I did not help;5=Many fewer years than if I did not help;	0.52649	0.0422943	0.558764	FALSE	1.78861	TRUE	FALSE	.	.	.	.	.	.	.	.	.	.	.	.	.	.	.	.	.	.
P_LONGEV1	If I reduce how much sugar my child has, he or she will live:	1=Many more years than if I did not reduce the amount of sugar;2=Somewhat more years than if I did not reduce the amount of sugar;3=The same number of years than if I did not reduce the amount of sugar;4=Somewhat fewer years than if I did not reduce the amount of sugar;5=Many fewer years than if I did not reduce the amount of sugar;	0.330046	0.0681012	0.605576	FALSE	2.07685	TRUE	FALSE	.	.	.	.	.	.	.	.	.	.	.	.	.	.	.	.	.	.
P_LONGEV3	If I make sure my child goes to the dentist, regularly, he or she will live:	1=Many more years than if I did not take my child to the dentist;2=Somewhat more years than if I did not take my child to the dentist;3=The same number of years than if I did not take my child to the dentist;4=Somewhat fewer years than if I did not take my child to the dentist;5=Many fewer years than if I did not take my child to the dentist;	0.443045	0.0526886	0.549626	FALSE	2.11686	TRUE	FALSE	.	.	.	.	.	.	.	.	.	.	.	.	.	.	.	.	.	.
P_OHEFFECT	In the last 4 weeks, how much of the time did your child’s oral health interfere with his/her social activities?	1=Always;2=Almost always;3=Often;4=Sometimes;5=Almost Never;6=Never;	0.0475874	0.149735	0.101037	TRUE	3.10038	TRUE	TRUE	0.184483	0.0783362	0.178162	-0.00808937	-0.0502265	0.014368	-0.108448	-0.0260777	0.0121267	-0.0938226	0	0.149128	0.175322	0.0619623	-0.0693834	-0.0990112	0.0532783	0.0319406	1
P_PAIN	In the last 4 weeks, how much of the time did your child have pain or discomfort	1=Always;2=Almost always;3=Often;4=Sometimes;5=Almost Never;6=Never;	0.0749017	0.126232	0.382739	FALSE	2.22114	TRUE	FALSE	.	.	.	.	.	.	.	.	.	.	.	.	.	.	.	.	.	.
P_PHYFUNC	In the last 4 weeks, how much of the time did your child limit the kinds or amounts of foods	1=Always;2=Almost always;3=Often;4=Sometimes;5=Almost Never;6=Never;	0.846442	-0.0146745	0.856609	FALSE	2.9122	TRUE	FALSE	.	.	.	.	.	.	.	.	.	.	.	.	.	.	.	.	.	.
P_SCHMISS	During the last school year, how many days of school did your child miss because of pain in his/her mouth, tongue, teeth, or gums?	1=Never;2=1 day;3=2 to 3 days;4=Or 4 or more days;	0.0188965	0.259178	0.0242978	TRUE	4.40574	TRUE	TRUE	-0.0830521	0.0935386	0.0790462	0.00468538	-0.0286443	0.0298278	-0.0566307	0.0796718	-0.039834	-0.0679501	0.149128	0	-0.0833364	0.0782086	-0.0548004	-0.111191	-0.129854	-0.0393969	1
P_SELFEFF	By reminding my child to brush his or her teeth, I believe	1=It will make his/her oral health better;2=It will keep his/her oral health the same;3=It will make no difference to his/her oral health;	0.0982926	0.193741	0.154762	FALSE	4.20144	TRUE	FALSE	.	.	.	.	.	.	.	.	.	.	.	.	.	.	.	.	.	.
P_SELFEFF1	By reminding my child to floss his or her teeth, I believe	1=It will make his/her oral health better;2=It will keep his/her oral health the same;3=It will make no difference to his/her oral health;	0.0304341	0.264307	0.0613358	TRUE	4.66477	TRUE	TRUE	0.0630259	0.0391799	-0.0647574	0.112425	0.112419	-0.107424	-0.128001	0.131635	-0.179533	-0.174286	0.175322	-0.0833364	0	-0.201655	-0.00934177	-0.0367392	0.0320317	0.107513	1
P_SELFEFF2	During the last 12 months, did your child have an oral health problem?	0=No;1=Yes;	0.0592332	0.141784	0.0765858	FALSE	1.08176	TRUE	FALSE	.	.	.	.	.	.	.	.	.	.	.	.	.	.	.	.	.	.
P_SELFEFF5	I am able to help my child maintain good oral health	1=Disagree strongly;2=Disagree somewhat;3=Agree somewhat;4=Agree Strongly;	0.24001	0.08711	0.615723	FALSE	1.91304	TRUE	FALSE	.	.	.	.	.	.	.	.	.	.	.	.	.	.	.	.	.	.
P_SELFEFF6	I can do many things to prevent oral health problems in my child.	1=Disagree strongly;2=Disagree somewhat;3=Agree somewhat;4=Agree Strongly;	0.686918	0.0299322	0.431737	FALSE	1.78189	TRUE	FALSE	.	.	.	.	.	.	.	.	.	.	.	.	.	.	.	.	.	.
P_SELFEFF7	How often do you remind your child to brush his/her teeth before he/she goes to sleep?	1=Always;2=Almost always;3=Often;4=Sometimes;5=Almost Never;6=Never;	0.0233922	0.140294	0.00686208	TRUE	-0.769899	TRUE	TRUE	-0.221925	0.0691028	-0.110047	-0.0153871	-0.0260015	0.002296	0.0508268	-0.00519824	-0.00855953	-0.0879051	0.0619623	0.0782086	-0.201655	0	0.0866781	-0.025596	-0.0898651	0.00479337	1
P_SH1	In the last 4 weeks, how much of the time were you pleased or happy with the look of your child’s mouth, teeth, jaws, or gums?	1=Always;2=Almost always;3=Often;4=Sometimes;5=Almost Never;6=Never;	0.0222236	0.1368	0.258807	TRUE	1.09861	TRUE	TRUE	-0.0245672	0.109072	-0.0465974	0.11163	-0.114917	-0.0892338	-0.175352	-0.149721	0.138061	0.18594	-0.0693834	-0.0548004	-0.00934177	0.0866781	0	0.130952	-0.0715379	-0.0434897	1
P_SOCCOM2	Compared to other kids my child’s age:	1=He or she has better oral health;2=He or she has the same oral health;3=He or she has worse oral health;	0.00381797	0.187381	0.0179743	TRUE	0.169259	TRUE	TRUE	0.0203865	0.0790937	-0.096205	0.199901	-0.123666	-0.142694	-0.140101	-0.272877	0.272978	0.143293	-0.0990112	-0.111191	-0.0367392	-0.025596	0.130952	0	-0.0620196	-0.0732058	1
P_SOCNET1A	The people who are most important to my child’s oral health are:: Friends	0=No;1=Yes;	0.558272	-0.0466379	0.635015	FALSE	-1.41037	TRUE	FALSE	.	.	.	.	.	.	.	.	.	.	.	.	.	.	.	.	.	.
P_SOCNET1B	The people who are most important to my child’s oral health are:: Parents	0=No;1=Yes;	0.0248758	0.223663	0.0420245	TRUE	3.12563	TRUE	TRUE	0.1754	0.0316823	0.316949	0.0935446	-0.00170275	0.0349734	0.0178328	-0.0728223	-0.110501	-0.175165	0.0532783	-0.129854	0.0320317	-0.0898651	-0.0715379	-0.0620196	0	0.0842912	1
P_SOCNET1C	The people who are most important to my child’s oral health are:: Brothers and sisters	0=No;1=Yes;	0.225369	0.0871649	0.266292	FALSE	-0.500513	TRUE	FALSE	.	.	.	.	.	.	.	.	.	.	.	.	.	.	.	.	.	.
P_SOCNET1D	The people who are most important to my child’s oral health are:: Other family members, please explain	0=No;1=Yes;	0.766166	-0.0265684	0.869773	FALSE	-2.1576	TRUE	FALSE	.	.	.	.	.	.	.	.	.	.	.	.	.	.	.	.	.	.
P_SOCNET1E	The people who are most important to my child’s oral health are:: Dentists	0=No;1=Yes;	0.42954	0.0640899	0.49936	FALSE	1.54982	TRUE	FALSE	.	.	.	.	.	.	.	.	.	.	.	.	.	.	.	.	.	.
P_SOCNET1F	The people who are most important to my child’s oral health are:: Teachers	0=No;1=Yes;	0.982312	0.0017829	1	FALSE	-1.45531	TRUE	FALSE	.	.	.	.	.	.	.	.	.	.	.	.	.	.	.	.	.	.
P_SOCNET1G	The people who are most important to my child’s oral health are:: Medical Providers	0=No;1=Yes;	0.667839	-0.0324462	0.743114	FALSE	-1.00111	TRUE	FALSE	.	.	.	.	.	.	.	.	.	.	.	.	.	.	.	.	.	.
P_SOCNET2A	The most important influence on my child’s oral health is:: Role models on TV and movies	0=No;1=Yes;	0.541177	-0.0478276	0.614635	FALSE	-1.28348	TRUE	FALSE	.	.	.	.	.	.	.	.	.	.	.	.	.	.	.	.	.	.
P_SOCNET2B	The most important influence on my child’s oral health is:: Commercials for games, toys, food, tooth paste	0=No;1=Yes;	0.715858	-0.0286414	0.798254	FALSE	-1.31072	TRUE	FALSE	.	.	.	.	.	.	.	.	.	.	.	.	.	.	.	.	.	.
P_SOCNET2C	The most important influence on my child’s oral health is:: Health education in school	0=No;1=Yes;	0.436635	0.0557655	0.493746	FALSE	0.430989	TRUE	FALSE	.	.	.	.	.	.	.	.	.	.	.	.	.	.	.	.	.	.
P_SOCNET2D	The most important influence on my child’s oral health is:: Cartoons on TV	0=No;1=Yes;	0.940262	-0.00804227	1	FALSE	-3.34781	TRUE	FALSE	.	.	.	.	.	.	.	.	.	.	.	.	.	.	.	.	.	.
P_SOCNET2E	The most important influence on my child’s oral health is:: Pictures in Magazines	0=No;1=Yes;	0.646526	-0.0419717	0.749015	FALSE	-2.3212	TRUE	FALSE	.	.	.	.	.	.	.	.	.	.	.	.	.	.	.	.	.	.
P_SWALLOW	In the last 4 weeks, how much of the time was your child able to swallow comfortably?	1=Always;2=Almost always;3=Often;4=Sometimes;5=Almost Never;6=Never;	0.139251	0.114543	0.499035	FALSE	1.90707	TRUE	FALSE	.	.	.	.	.	.	.	.	.	.	.	.	.	.	.	.	.	.
P_TEETH_P	Does your child has any teeth with problems?	1 = Yes; 0 = No.	0.0775944	0.123863	0.0971383	FALSE	0.0120362	TRUE	FALSE	.	.	.	.	.	.	.	.	.	.	.	.	.	.	.	.	.	.
P_TEETH1	When I look at my child’s teeth	1=They look fine;2=They could look a little better;3=They could look a lot better;	0.187333	0.0847555	0.234642	FALSE	0.247784	TRUE	FALSE	.	.	.	.	.	.	.	.	.	.	.	.	.	.	.	.	.	.
P_TEETH2	How happy are you with the color of your child’s teeth?	1=Very much;2=Quite a bit;3=Somewhat;4=A little bit;5=Not at all;	0.472018	0.0429092	0.947071	FALSE	0.449724	TRUE	FALSE	.	.	.	.	.	.	.	.	.	.	.	.	.	.	.	.	.	.
P_TEETHA	My child’s teeth: Are straight	0=No;1=Yes;	0.101879	0.116286	0.125139	FALSE	0.422407	TRUE	FALSE	.	.	.	.	.	.	.	.	.	.	.	.	.	.	.	.	.	.
P_WORRY	In the last 4 weeks, how much of the time was your child worried or concerned about problems with his/her mouth, tongue, teeth, jaws, or gums?	1=Always;2=Almost always;3=Often;4=Sometimes;5=Almost Never;6=Never;	0.0366466	0.146645	0.131239	TRUE	2.69143	TRUE	TRUE	0.0634254	-0.109482	0.0559736	-0.110202	0.027647	-0.0156719	0.0574951	0.0218765	-0.100687	-0.0650945	0.0319406	-0.0393969	0.107513	0.00479337	-0.0434897	-0.0732058	0.0842912	0	1

## Sheet: AC-CSRO
										Local Independence
Variable	Main_Question	Orig_Selection	D_poly_pvalue	D_poly_cor	D_chisq_pvalue	association_D_check	skewness	skewness_check	corr_skewness_check	C_AFRAID	C_ANXIET2A	C_ANXIET2C	C_ANXIET2H	C_BRUSH	C_CHOPF	C_CHOPG	C_CHOPI	C_CHOPJ	C_CHOPK	C_DEVELOP1	C_HAPPY	C_PAIN	C_SOCNET1F	C_SOCNETE	C_SOCNETG	C_SWALLOW	Long_Form
C_AFRAID	How much are you afraid to go to a dentist?	1=Not at all;2=A little bit;3=Somewhat;4=A great deal;	0.00339081	0.201124	0.0369248	TRUE	1.12047	TRUE	TRUE	0	-0.0476986	0.441921	0.3354	0.112136	-0.0144372	-0.142912	-0.0949381	-0.0476709	-0.108251	0.0216501	0.070388	0.0507659	0.0423974	0.0212248	-0.0441567	0.0918206	1
C_ANXIET2A	Did any of the following reasons ever keep you from visiting a dentist?: My parents didn't have any money for a dentist	0=No;1=Yes;	0.020751	0.248019	0.0306078	TRUE	3.40891	TRUE	TRUE	-0.0476986	0	-0.316016	-0.110449	-0.000298139	-0.0110978	-0.126884	-0.0555569	0.0689056	-0.0452042	-0.0275235	0.103892	0.0968285	0.002773	0.090429	0.0677993	-0.0800705	1
C_ANXIET2B	Did any of the following reasons ever keep you from visiting a dentist?: My parents did not know any dentists to take me to for a dental care	0=No;1=Yes;	0.422262	0.118027	0.604383	FALSE	5.47565	TRUE	FALSE	.	.	.	.	.	.	.	.	.	.	.	.	.	.	.	.	.
C_ANXIET2C	Did any of the following reasons ever keep you from visiting a dentist?: I was afraid the treatment might be painful or the dentist might hurt me	0=No;1=Yes;	0.00939004	0.224406	0.0129737	TRUE	1.81946	TRUE	TRUE	0.441921	-0.316016	0	0.135418	0.153554	-0.0271929	-0.0524353	0.029557	-0.0915059	-0.13518	0.104209	0.0375346	-0.0747401	0.00826381	0.0858491	0.00259351	-0.0768414
C_ANXIET2D	Did any of the following reasons ever keep you from visiting a dentist?: I was too busy to see a dentist or I didn't have time to visit the dentist	0=No;1=Yes;	0.517407	-0.060476	0.620246	FALSE	1.85988	TRUE	FALSE	.	.	.	.	.	.	.	.	.	.	.	.	.	.	.	.	.
C_ANXIET2E	Did any of the following reasons ever keep you from visiting a dentist?: My parents didn't think the dental trouble I had was serious enough to go to the dentist	0=No;1=Yes;	0.537448	0.108568	0.808714	FALSE	7.20597	FALSE	FALSE	.	.	.	.	.	.	.	.	.	.	.	.	.	.	.	.	.
C_ANXIET2F	Did any of the following reasons ever keep you from visiting a dentist?: I didn't think the dental trouble I had was serious enough to go to a dentist	0=No;1=Yes;	0.89344	-0.0164494	1	FALSE	3.68087	TRUE	FALSE	.	.	.	.	.	.	.	.	.	.	.	.	.	.	.	.	.
C_ANXIET2G	Did any of the following reasons ever keep you from visiting a dentist?: I thought the dental trouble I had would go away	0=No;1=Yes;	0.300249	0.120695	0.398701	FALSE	3.60831	TRUE	FALSE	.	.	.	.	.	.	.	.	.	.	.	.	.	.	.	.	.
C_ANXIET2H	Did any of the following reasons ever keep you from visiting a dentist?: I don't like to bother the dentist unless it is really important	0=No;1=Yes;	0.0748881	0.230462	0.117189	TRUE	4.80186	TRUE	TRUE	0.3354	-0.110449	0.135418	0	0.099611	0.0565577	-0.0434765	-0.149585	-0.132215	-0.107758	0.0406641	0.0803602	-0.0182753	-0.104628	0.0780673	-0.0377105	0.205817
C_ANXIET2I	Did any of the following reasons ever keep you from visiting a dentist?: The dentist's office was too far away	0=No;1=Yes;	0.618823	-0.0881535	0.899329	FALSE	6.4769	FALSE	FALSE	.	.	.	.	.	.	.	.	.	.	.	.	.	.	.	.	.
C_ANXIET2J	Did any of the following reasons ever keep you from visiting a dentist?: I would have had to miss some classes	0=No;1=Yes;	0.953641	-0.00532971	1	FALSE	1.78023	TRUE	FALSE	.	.	.	.	.	.	.	.	.	.	.	.	.	.	.	.	.
C_ANXIET2K	Did any of the following reasons ever keep you from visiting a dentist?: My parents had the time to take me to a dentist	0=No;1=Yes;	0.766787	0.0345538	0.926658	FALSE	3.40891	TRUE	FALSE	.	.	.	.	.	.	.	.	.	.	.	.	.	.	.	.	.
C_ANXIET2L	Did any of the following reasons ever keep you from visiting a dentist?: I didn't have anyone to take me to the dentist	0=No;1=Yes;	0.421422	-0.13637	0.663214	FALSE	5.9199	TRUE	FALSE	.	.	.	.	.	.	.	.	.	.	.	.	.	.	.	.	.
C_ANXIET2M	Did any of the following reasons ever keep you from visiting a dentist?: The dentist would not give me an appointment	0=No;1=Yes;	0.965438	0.00829921	1	FALSE	7.66714	FALSE	FALSE	.	.	.	.	.	.	.	.	.	.	.	.	.	.	.	.	.
C_ANXIETY	Do you worry about problems with your teeth?	0=No;1=Yes;	0.238762	0.091922	0.284026	FALSE	0.580848	TRUE	FALSE	.	.	.	.	.	.	.	.	.	.	.	.	.	.	.	.	.
C_BELIEF2	Because of the condition of my teeth and mouth, having a girlfriend or boyfriend relationship is difficult:	1=Disagree strongly;2=Disagree somewhat;3=Agree somewhat;4=Agree Strongly;5=I do not have a boy friend or girl friend;	0.522935	-0.0469796	0.881874	FALSE	0.667659	TRUE	FALSE	.	.	.	.	.	.	.	.	.	.	.	.	.	.	.	.	.
C_BREATH	How often do you have bad breath?	1=Always;2=Almost always;3=Often;4=Sometimes;5=Almost never;6=Never;	0.193965	-0.0829244	0.032442	FALSE	0.768228	TRUE	FALSE	.	.	.	.	.	.	.	.	.	.	.	.	.	.	.	.	.
C_BREATH1	How often are you concerned about your breath?	1=Always;2=Almost always;3=Often;4=Sometimes;5=Almost never;6=Never;	0.410738	-0.0529093	0.822166	FALSE	0.602364	TRUE	FALSE	.	.	.	.	.	.	.	.	.	.	.	.	.	.	.	.	.
C_BRUSH	How often do you brush your teeth?	1=Never;2=A few (2-3) times a month;3=Once a week;4=A few (2-3) times a week;5=Once a day;6=Two or more times a day;	0.00542029	0.195054	0.0812684	TRUE	2.34868	TRUE	TRUE	0.112136	-0.000298139	0.153554	0.099611	0	-0.0820437	-0.0152903	-0.126239	-0.0608844	-0.0274665	0.0674964	0.070293	0.0262815	0.171543	0.0645524	0.210458	-0.000552785	1
C_CHOPA	My mouth hurts	1=Always;2=Almost always;3=Often;4=Sometimes;5=Almost never;6=Never;	0.0806239	0.130328	0.0536154	FALSE	2.72255	TRUE	FALSE	.	.	.	.	.	.	.	.	.	.	.	.	.	.	.	.	.
C_CHOPB	It hurts my teeth to chew	1=Always;2=Almost always;3=Often;4=Sometimes;5=Almost never;6=Never;	0.118142	0.126203	0.42975	FALSE	3.38471	TRUE	FALSE	.	.	.	.	.	.	.	.	.	.	.	.	.	.	.	.	.
C_CHOPC	My gums hurt	1=Always;2=Almost always;3=Often;4=Sometimes;5=Almost never;6=Never;	0.582246	-0.0463151	0.872603	FALSE	3.58946	TRUE	FALSE	.	.	.	.	.	.	.	.	.	.	.	.	.	.	.	.	.
C_CHOPD	My jaw hurts	1=Always;2=Almost always;3=Often;4=Sometimes;5=Almost never;6=Never;	0.223342	0.101035	0.240207	FALSE	2.67168	TRUE	FALSE	.	.	.	.	.	.	.	.	.	.	.	.	.	.	.	.	.
C_CHOPE	I had a tooth that hurts	1=Always;2=Almost always;3=Often;4=Sometimes;5=Almost never;6=Never;	0.153593	0.107767	0.130685	FALSE	2.25223	TRUE	FALSE	.	.	.	.	.	.	.	.	.	.	.	.	.	.	.	.	.
C_CHOPF	It was hard for me to eat because of the pain in my mouth.	1=Always;2=Almost always;3=Often;4=Sometimes;5=Almost never;6=Never;	0.0126335	0.191579	0.132035	TRUE	2.53602	TRUE	TRUE	-0.0144372	-0.0110978	-0.0271929	0.0565577	-0.0820437	0	0.0699294	-0.0255684	-0.0255543	-0.0436609	-0.0327015	-0.0327143	0.114028	-0.0567127	-0.0972013	-0.220538	-0.0137802	1
C_CHOPG	It was hard for me to talk because of the pain in my mouth.	1=Always;2=Almost always;3=Often;4=Sometimes;5=Almost never;6=Never;	0.0449505	0.187719	0.0107798	TRUE	3.33377	TRUE	TRUE	-0.142912	-0.126884	-0.0524353	-0.0434765	-0.0152903	0.0699294	0	-0.0354414	-0.0175069	0.0301958	0.0949833	-0.0632095	-0.0592705	-0.0519365	-0.0012111	-0.0651262	-0.0207039	1
C_CHOPH	It was hard for me to sleep because of the pain in my mouth.	1=Always;2=Almost always;3=Often;4=Sometimes;5=Almost never;6=Never;	0.0900881	0.162194	0.253946	FALSE	5.00995	TRUE	FALSE	.	.	.	.	.	.	.	.	.	.	.	.	.	.	.	.	.
C_CHOPI	I felt stressed because of the pain in my mouth.	1=Always;2=Almost always;3=Often;4=Sometimes;5=Almost never;6=Never;	0.0255889	0.202651	0.15171	TRUE	3.00909	TRUE	TRUE	-0.0949381	-0.0555569	0.029557	-0.149585	-0.126239	-0.0255684	-0.0354414	0	0.0300548	0.0181774	-0.094034	-0.055711	-0.0368949	-0.0836195	-0.0789009	0.0378719	-0.0949862	1
C_CHOPJ	It was hard for me to pay attention because of the pain in my mouth.	1=Always;2=Almost always;3=Often;4=Sometimes;5=Almost never;6=Never;	0.000811827	0.283419	0.00378937	TRUE	4.3098	TRUE	TRUE	-0.0476709	0.0689056	-0.0915059	-0.132215	-0.0608844	-0.0255543	-0.0175069	0.0300548	0	0.0118639	-0.00889575	-0.0212485	-0.0653358	-0.061351	-0.0587068	-0.0418245	-0.0649397	1
C_CHOPK	It was hard for me to have fun because of the pain in my mouth.	1=Always;2=Almost always;3=Often;4=Sometimes;5=Almost never;6=Never;	0.0093977	0.24307	0.0445514	TRUE	4.37164	TRUE	TRUE	-0.108251	-0.0452042	-0.13518	-0.107758	-0.0274665	-0.0436609	0.0301958	0.0181774	0.0118639	0	0.000441113	-0.0578576	-0.020097	-0.0625364	-0.0421329	-0.11225	-0.0771726	1
C_CHOPL	I stayed away from my friends because of the pain in my mouth.	1=Always;2=Almost always;3=Often;4=Sometimes;5=Almost never;6=Never;	0.91088	0.0144879	0.963536	FALSE	4.68892	TRUE	FALSE	.	.	.	.	.	.	.	.	.	.	.	.	.	.	.	.	.
C_COLOR_BAD	Do you have any teeth not white?	1 = Yes; 0 = No.	0.965924	0.00348352	1	FALSE	0.934977	TRUE	FALSE	.	.	.	.	.	.	.	.	.	.	.	.	.	.	.	.	.
C_COLOR_WH	Do you have any white teeth?	1 = Yes; 0 = No.	0.0572858	0.194326	0.0781406	FALSE	2.88826	TRUE	FALSE	.	.	.	.	.	.	.	.	.	.	.	.	.	.	.	.	.
C_DEVELOP	Good oral health is important to my overall health.	1=Disagree strongly;2=Disagree somewhat;3=Agree somewhat;4=Agree Strongly;	0.200757	0.0939377	0.401299	FALSE	1.20423	TRUE	FALSE	.	.	.	.	.	.	.	.	.	.	.	.	.	.	.	.	.
C_DEVELOP1	Good oral health is important for my happiness.	1=Disagree strongly;2=Disagree somewhat;3=Agree somewhat;4=Agree Strongly;	0.105746	0.115807	0.00876287	TRUE	1.11183	TRUE	TRUE	0.0216501	-0.0275235	0.104209	0.0406641	0.0674964	-0.0327015	0.0949833	-0.094034	-0.00889575	0.000441113	0	-0.0122838	-0.108659	0.044398	0.0967137	0.121926	0.040904	1
C_FLOSS	How often do you use dental floss on your teeth?	1=Never;2=A few (2-3) times a month;3=Once a week;4=A few (2-3) times a week;5=Once a day;6=Two or more times a day;7=Don't know what that is;	0.897087	-0.00814354	0.0596854	FALSE	-0.0550709	TRUE	FALSE	.	.	.	.	.	.	.	.	.	.	.	.	.	.	.	.	.
C_HABIT	How often do your parents remind you to brush your teeth before you go to sleep?	1=Always;2=Almost always;3=Often;4=Sometimes;5=Almost never;6=Never;	0.653283	0.0302327	0.595065	FALSE	-0.447585	TRUE	FALSE	.	.	.	.	.	.	.	.	.	.	.	.	.	.	.	.	.
C_HAPPY	In the last 4 weeks, how much of the time were you pleased or happy with the look of your mouth, teeth, jaws, or gums?	1=Always;2=Almost always;3=Often;4=Sometimes;5=Almost never;6=Never;	0.056736	0.122877	0.00946324	TRUE	0.899983	TRUE	TRUE	0.070388	0.103892	0.0375346	0.0803602	0.070293	-0.0327143	-0.0632095	-0.055711	-0.0212485	-0.0578576	-0.0122838	0	-0.0308906	-0.0536396	-0.0846301	0.0324266	0.202497
C_HEALT	In general, would you say your overall oral health is:	1=Excellent;2=Very good;3=Good;4=Fair;5=Poor;	0.10411	0.104447	0.0726456	FALSE	0.180812	TRUE	FALSE	.	.	.	.	.	.	.	.	.	.	.	.	.	.	.	.	.
C_LIFECHAN	If I maintain my oral health, I will have a better chance of success in life.	1=Disagree strongly;2=Disagree somewhat;3=Agree somewhat;4=Agree Strongly;	0.882984	0.0101953	0.870277	FALSE	0.765361	TRUE	FALSE	.	.	.	.	.	.	.	.	.	.	.	.	.	.	.	.	.
C_LONGEV	If I care for my oral health, I will live:	1=Many more years than if I didn't take care of them;2=Somewhat more years than if I didn't take care of them;3=The same number of years than if I didn't take care of them;4=Somewhat fewer years than if I didn't take care of them;5=Many fewer years than if I didn't take care of them;	0.198798	-0.0871106	0.675357	FALSE	0.83615	TRUE	FALSE	.	.	.	.	.	.	.	.	.	.	.	.	.	.	.	.	.
C_LONGEV1	If I reduce how much sugar I have, I will live:	1=Many more years than if I didn't reduce the amount of sugar;2=Somewhat more years than if I didn't reduce the amount of sugar;3=The same number of years than if I didn't reduce the amount of sugar;4=Somewhat fewer years than if I didn't reduce the amount of sugar;5=Many fewer years than if I didn't reduce the amount of sugar;	0.000353527	-0.235285	0.014178	FALSE	1.1063	TRUE	FALSE	.	.	.	.	.	.	.	.	.	.	.	.	.	.	.	.	.
C_LONGEV3	If I go to the dentist regularly, I will live:	1=Many more years than if I didn't get regular check-ups;2=Somewhat more years than if I didn't get regular check-ups;3=The same number of years than if I didn't get regular check-ups;4=Somewhat fewer years than if I didn't get regular check-ups;5=Many fewer years than if I didn't get regular check-ups;	0.162197	-0.0944161	0.188387	FALSE	0.919705	TRUE	FALSE	.	.	.	.	.	.	.	.	.	.	.	.	.	.	.	.	.
C_OHEFFECT	In the last 4 weeks, how much of the time did your oral health interfere with your social activities?	1=Always;2=Almost always;3=Often;4=Sometimes;5=Almost never;6=Never;	0.586829	-0.0411412	0.575152	FALSE	1.99562	TRUE	FALSE	.	.	.	.	.	.	.	.	.	.	.	.	.	.	.	.	.
C_PAIN	In the last 4 weeks, how much of the time did you have pain or discomfort	1=Always;2=Almost always;3=Often;4=Sometimes;5=Almost never;6=Never;	0.166258	0.100729	0.0352232	TRUE	2.16917	TRUE	TRUE	0.0507659	0.0968285	-0.0747401	-0.0182753	0.0262815	0.114028	-0.0592705	-0.0368949	-0.0653358	-0.020097	-0.108659	-0.0308906	0	-0.0269739	-0.032885	-0.155921	0.0291741	1
C_PAINDISC	During the past twelve months, how much pain or discomfort from dental problems did you have?	1=A lot;2=Some;3=Not much;4=None;	0.153748	0.102941	0.189563	FALSE	0.713745	TRUE	FALSE	.	.	.	.	.	.	.	.	.	.	.	.	.	.	.	.	.
C_PAINPROA	In the past twelve months, have you had any of the following problems?: A broken or chipped tooth	0=No;1=Yes;	0.951984	-0.0063222	1	FALSE	2.64752	TRUE	FALSE	.	.	.	.	.	.	.	.	.	.	.	.	.	.	.	.	.
C_PAINPROB	In the past twelve months, have you had any of the following problems?: Gums that hurt or bleed	0=No;1=Yes;	0.332889	0.0860215	0.399742	FALSE	1.6869	TRUE	FALSE	.	.	.	.	.	.	.	.	.	.	.	.	.	.	.	.	.
C_PAINPROC	In the past twelve months, have you had any of the following problems?: Teeth that hurt when you ate or drank hot or cold liquids or foods	0=No;1=Yes;	0.667776	-0.0380464	0.768587	FALSE	1.53361	TRUE	FALSE	.	.	.	.	.	.	.	.	.	.	.	.	.	.	.	.	.
C_PAINPROD	In the past twelve months, have you had any of the following problems?: Sores on your tongue or on the inside of your mouth or cheeks	0=No;1=Yes;	0.0310327	-0.221444	0.0672859	FALSE	2.38049	TRUE	FALSE	.	.	.	.	.	.	.	.	.	.	.	.	.	.	.	.	.
C_PAINPROE	In the past twelve months, have you had any of the following problems?: Teeth that ached or throbbed	0=No;1=Yes;	0.774723	-0.0322648	0.927011	FALSE	3.07493	TRUE	FALSE	.	.	.	.	.	.	.	.	.	.	.	.	.	.	.	.	.
C_PAINPROF	In the past twelve months, have you had any of the following problems?: A bad taste in your mouth or bad breath	0=No;1=Yes;	0.0148966	-0.199228	0.02773	FALSE	1.02375	TRUE	FALSE	.	.	.	.	.	.	.	.	.	.	.	.	.	.	.	.	.
C_PHYFUNC	In the last 4 weeks, how much of the time did you limit the kinds or amounts of foods	1=Always;2=Almost always;3=Often;4=Sometimes;5=Almost never;6=Never;	0.995034	0.000465803	0.847289	FALSE	2.06601	TRUE	FALSE	.	.	.	.	.	.	.	.	.	.	.	.	.	.	.	.	.
C_SCHMISS	During the last school year, how many days of school did you miss because of pain in the mouth, tongue, teeth, jaws, or gums?	1=Never;2=1 day;3=2 to 3 days;4=Or 4 or more days?;	0.462716	0.0865436	0.755223	FALSE	4.08979	TRUE	FALSE	.	.	.	.	.	.	.	.	.	.	.	.	.	.	.	.	.
C_SELFEFF	Brushing my teeth, I can:	1=Make my oral health better;2=Keep my oral health the same;3=It will make no difference to my oral health;	0.796238	-0.0259979	0.480827	FALSE	2.76607	TRUE	FALSE	.	.	.	.	.	.	.	.	.	.	.	.	.	.	.	.	.
C_SELFEFF1	Flossing my teeth, I can:	1=Make my oral health better;2=Keep my oral health the same;3=It will make no difference to my oral health;	0.190047	0.132344	0.0789081	FALSE	3.0925	TRUE	FALSE	.	.	.	.	.	.	.	.	.	.	.	.	.	.	.	.	.
C_SOCCOMP	Compared to others my age:	1=I have better oral health;2=I have the same oral health;3=I have worse oral health;	0.052406	0.140262	0.109178	FALSE	-0.361928	TRUE	FALSE	.	.	.	.	.	.	.	.	.	.	.	.	.	.	.	.	.
C_SOCCOMP1	Most older people have:	1=Good oral health;2=Poor oral health;	0.394324	0.0663966	0.459485	FALSE	-0.422407	TRUE	FALSE	.	.	.	.	.	.	.	.	.	.	.	.	.	.	.	.	.
C_SOCCOMP2	When I get old, I will have:	1=Good oral health;2=Poor oral health;	0.44259	0.0953075	0.582856	FALSE	4.00914	TRUE	FALSE	.	.	.	.	.	.	.	.	.	.	.	.	.	.	.	.	.
C_SOCNET1A	Have you learned about your teeth and how to take care of them from any of the following sources?: Friends	0=No;1=Yes;	0.833855	-0.0202175	0.954087	FALSE	-2.13218	TRUE	FALSE	.	.	.	.	.	.	.	.	.	.	.	.	.	.	.	.	.
C_SOCNET1B	Have you learned about your teeth and how to take care of them from any of the following sources?: Parents	0=No;1=Yes;	0.426204	0.0662354	0.496843	FALSE	1.17927	TRUE	FALSE	.	.	.	.	.	.	.	.	.	.	.	.	.	.	.	.	.
C_SOCNET1D	Have you learned about your teeth and how to take care of them from any of the following sources?: Teachers	0=No;1=Yes;	0.351295	0.0839245	0.435403	FALSE	-1.61663	TRUE	FALSE	.	.	.	.	.	.	.	.	.	.	.	.	.	.	.	.	.
C_SOCNET1E	Have you learned about your teeth and how to take care of them from any of the following sources?: Dentist	0=No;1=Yes;	0.281256	0.0990837	0.344066	FALSE	1.9446	TRUE	FALSE	.	.	.	.	.	.	.	.	.	.	.	.	.	.	.	.	.
C_SOCNET1F	Have you learned about your teeth and how to take care of them from any of the following sources?: A Dentist's helper	0=No;1=Yes;	0.001648	0.240572	0.00400015	TRUE	-0.535916	TRUE	TRUE	0.0423974	0.002773	0.00826381	-0.104628	0.171543	-0.0567127	-0.0519365	-0.0836195	-0.061351	-0.0625364	0.044398	-0.0536396	-0.0269739	0	0.296245	0.339842	0.0374825
C_SOCNET1G	Have you learned about your teeth and how to take care of them from any of the following sources?: Doctor	0=No;1=Yes;	0.713109	0.0312464	0.808286	FALSE	-1.24354	TRUE	FALSE	.	.	.	.	.	.	.	.	.	.	.	.	.	.	.	.	.
C_SOCNET1H	Have you learned about your teeth and how to take care of them from any of the following sources?: Medical nurse	0=No;1=Yes;	0.369011	0.0975366	0.487753	FALSE	-2.76273	TRUE	FALSE	.	.	.	.	.	.	.	.	.	.	.	.	.	.	.	.	.
C_SOCNET2A	The most important influence on my oral health is:: Role models on TV and movies	0=No;1=Yes;	0.89952	0.00995826	0.986194	FALSE	-0.580848	TRUE	FALSE	.	.	.	.	.	.	.	.	.	.	.	.	.	.	.	.	.
C_SOCNET2B	The most important influence on my oral health is:: Commercials for games, toys, food, tooth paste	0=No;1=Yes;	0.21259	-0.105596	0.257845	FALSE	-1.38118	TRUE	FALSE	.	.	.	.	.	.	.	.	.	.	.	.	.	.	.	.	.
C_SOCNET2C	The most important influence on my oral health is:: Health education in school	0=No;1=Yes;	0.964385	0.00344167	1	FALSE	-0.108484	TRUE	FALSE	.	.	.	.	.	.	.	.	.	.	.	.	.	.	.	.	.
C_SOCNET2D	The most important influence on my oral health is:: Cartoons or shows on TV	0=No;1=Yes;	0.00435357	-0.262252	0.00637635	FALSE	-2.38049	TRUE	FALSE	.	.	.	.	.	.	.	.	.	.	.	.	.	.	.	.	.
C_SOCNET2E	The most important influence on my oral health is:: Pictures in Magazines	0=No;1=Yes;	0.632478	0.0464074	0.748239	FALSE	-2.10723	TRUE	FALSE	.	.	.	.	.	.	.	.	.	.	.	.	.	.	.	.	.
C_SOCNETA	The people who are most important to my oral health are:: Friends	0=No;1=Yes;	0.196475	-0.101951	0.236283	FALSE	-0.750142	TRUE	FALSE	.	.	.	.	.	.	.	.	.	.	.	.	.	.	.	.	.
C_SOCNETB	The people who are most important to my oral health are:: Parents	0=No;1=Yes;	0.322235	0.0898389	0.389904	FALSE	1.83952	TRUE	FALSE	.	.	.	.	.	.	.	.	.	.	.	.	.	.	.	.	.
C_SOCNETC	The people who are most important to my oral health are:: Brothers and sisters	0=No;1=Yes;	0.492123	-0.0540106	0.56236	FALSE	-0.608201	TRUE	FALSE	.	.	.	.	.	.	.	.	.	.	.	.	.	.	.	.	.
C_SOCNETE	The people who are most important to my oral health are:: Dentists	0=No;1=Yes;	0.010188	0.203144	0.0141871	TRUE	1.0583	TRUE	TRUE	0.0212248	0.090429	0.0858491	0.0780673	0.0645524	-0.0972013	-0.0012111	-0.0789009	-0.0587068	-0.0421329	0.0967137	-0.0846301	-0.032885	0.296245	0	0.553554	-0.0439186	1
C_SOCNETF	The people who are most important to my oral health are:: Teachers	0=No;1=Yes;	0.865405	0.0163785	0.986574	FALSE	-2.10723	TRUE	FALSE	.	.	.	.	.	.	.	.	.	.	.	.	.	.	.	.	.
C_SOCNETG	The people who are most important to my oral health are:: Medical Providers	0=No;1=Yes;	2.08285e-06	0.393522	9.39762e-05	TRUE	-1.3957	TRUE	TRUE	-0.0441567	0.0677993	0.00259351	-0.0377105	0.210458	-0.220538	-0.0651262	0.0378719	-0.0418245	-0.11225	0.121926	0.0324266	-0.155921	0.339842	0.553554	0	0.0311754
C_SWALLOW	In the last 4 weeks, how much of the time were you able to swallow comfortably?	1=Always;2=Almost always;3=Often;4=Sometimes;5=Almost never;6=Never;	0.0298889	0.166825	0.00977225	TRUE	1.82211	TRUE	TRUE	0.0918206	-0.0800705	-0.0768414	0.205817	-0.000552785	-0.0137802	-0.0207039	-0.0949862	-0.0649397	-0.0771726	0.040904	0.202497	0.0291741	0.0374825	-0.0439186	0.0311754	0	1
C_TEELOOK	Compared to your classmates and friends how do you think your teeth look?	1=Among the nicest;2=Better than average;3=Average;4=Below average;5=Among the worst;	0.325203	0.065508	0.178439	FALSE	-0.288787	TRUE	FALSE	.	.	.	.	.	.	.	.	.	.	.	.	.	.	.	.	.
C_TEELOOK1	Have you ever avoided laughing or smiling because of the way your teeth look?	0=No;1=Yes;	0.907277	-0.0105349	1	FALSE	1.6869	TRUE	FALSE	.	.	.	.	.	.	.	.	.	.	.	.	.	.	.	.	.
C_TEELOOK2	Do other students make jokes about the way your teeth look?	0=No;1=Yes;	0.378201	0.12182	0.53179	FALSE	4.94977	TRUE	FALSE	.	.	.	.	.	.	.	.	.	.	.	.	.	.	.	.	.
C_TEETH_P	Do you have any teeth with problems?	1 = Yes; 0 = No.	0.543465	0.0469866	0.615558	FALSE	0.3127	TRUE	FALSE	.	.	.	.	.	.	.	.	.	.	.	.	.	.	.	.	.
C_TEETH1	When I look at my teeth	1=They look fine;2=They could look a little better;3=They could look a lot better;	0.309872	0.0729125	0.380588	FALSE	0.285198	TRUE	FALSE	.	.	.	.	.	.	.	.	.	.	.	.	.	.	.	.	.
C_TEETH2	How happy are you with the color of your teeth?	1=Very much;2=Quite a bit;3=Somewhat;4=A little bit;5=Not at all;	0.410808	0.0536042	0.258784	FALSE	0.682354	TRUE	FALSE	.	.	.	.	.	.	.	.	.	.	.	.	.	.	.	.	.
C_TEETHA	My teeth: Are straight	0=No;1=Yes;	0.367166	0.0716317	0.427594	FALSE	0.759952	TRUE	FALSE	.	.	.	.	.	.	.	.	.	.	.	.	.	.	.	.	.
C_TOBACCO3	Do you use any kind of tobacco, such as cigarettes, chewing tobacco pipes, cigars or snuff?	0=No;1=Yes;	0.430446	0.167137	0.767174	FALSE	9.78925	FALSE	FALSE	.	.	.	.	.	.	.	.	.	.	.	.	.	.	.	.	.
C_TVOH	The people I see on TV have oral health that is:	1=Better than mine;2=Like mine ;3=Worse than mine;	0.480368	-0.0529304	0.583195	FALSE	-1.36689	TRUE	FALSE	.	.	.	.	.	.	.	.	.	.	.	.	.	.	.	.	.
C_WORRY	In the last 4 weeks, how much of the time were you worried or concerned about problems with your mouth, tongue, teeth, jaws, or gums?	1=Always;2=Almost always;3=Often;4=Sometimes;5=Almost never;6=Never;	0.556822	0.0407319	0.397881	FALSE	1.49765	TRUE	FALSE	.	.	.	.	.	.	.	.	.	.	.	.	.	.	.	.	.

## Sheet: RFUTN-CSRO
										Local Independence
Variable	Main_Question	Orig_Selection	refer2_poly_pvalue	refer2_poly_cor	refer2_chisq_pvalue	association_ref2_check	skewness	skewness_check	corr_skewness_check	C_AFRAID	C_ANXIET2C	C_BREATH1	C_BRUSH	C_CHOPA	C_CHOPB	C_CHOPE	C_CHOPF	C_CHOPG	C_CHOPH	C_CHOPI	C_CHOPJ	C_CHOPK	C_DEVELOP	C_HAPPY	C_PAIN	C_SCHMISS	C_SELFEFF1	C_SOCCOMP	C_SOCNET1D	C_SOCNET1F	C_SOCNETB	C_SOCNETE	C_SOCNETG	C_SWALLOW	C_TEELOOK2	Long_Form
C_AFRAID	How much are you afraid to go to a dentist?	1=Not at all;2=A little bit;3=Somewhat;4=A great deal;	0.000958547	0.209569	0.0129001	TRUE	1.12047	TRUE	TRUE	0	0.433492	0.00298139	0.111592	-0.0691918	-0.0292827	-0.0731225	-0.0263982	-0.139695	-0.0146385	-0.0949096	-0.0447633	-0.106669	0.0882506	0.0716975	0.0439434	0.197545	0.0782691	0.123363	-0.00586648	0.0439626	-0.0137745	0.0363904	-0.0322098	0.101587	0.230859	1
C_ANXIET2A	Did any of the following reasons ever keep you from visiting a dentist?: My parents didn't have any money for a dentist	0=No;1=Yes;	0.0927447	0.177091	0.137021	FALSE	3.40891	TRUE	FALSE	.	.	.	.	.	.	.	.	.	.	.	.	.	.	.	.	.	.	.	.	.	.	.	.	.	.
C_ANXIET2B	Did any of the following reasons ever keep you from visiting a dentist?: My parents did not know any dentists to take me to for a dental care	0=No;1=Yes;	0.726005	0.0493663	0.931489	FALSE	5.47565	TRUE	FALSE	.	.	.	.	.	.	.	.	.	.	.	.	.	.	.	.	.	.	.	.	.	.	.	.	.	.
C_ANXIET2C	Did any of the following reasons ever keep you from visiting a dentist?: I was afraid the treatment might be painful or the dentist might hurt me	0=No;1=Yes;	0.000151259	0.299446	0.000448746	TRUE	1.81946	TRUE	TRUE	0.433492	0	0.0892375	0.143454	-0.0314885	-0.0960799	0.0888474	-0.0616002	-0.076451	-0.0568842	0.000718975	-0.118748	-0.162754	0.108768	0.0292798	-0.0998259	0.200755	0.150202	0.0695266	-0.118845	0.00203018	0.0493098	0.0872404	0.00412906	-0.0824151	0.19152
C_ANXIET2D	Did any of the following reasons ever keep you from visiting a dentist?: I was too busy to see a dentist or I didn't have time to visit the dentist	0=No;1=Yes;	0.10609	-0.137242	0.144172	FALSE	1.85988	TRUE	FALSE	.	.	.	.	.	.	.	.	.	.	.	.	.	.	.	.	.	.	.	.	.	.	.	.	.	.
C_ANXIET2E	Did any of the following reasons ever keep you from visiting a dentist?: My parents didn't think the dental trouble I had was serious enough to go to the dentist	0=No;1=Yes;	0.893366	0.0226822	1	FALSE	7.20597	FALSE	FALSE	.	.	.	.	.	.	.	.	.	.	.	.	.	.	.	.	.	.	.	.	.	.	.	.	.	.
C_ANXIET2F	Did any of the following reasons ever keep you from visiting a dentist?: I didn't think the dental trouble I had was serious enough to go to a dentist	0=No;1=Yes;	0.51883	-0.0728832	0.653844	FALSE	3.68087	TRUE	FALSE	.	.	.	.	.	.	.	.	.	.	.	.	.	.	.	.	.	.	.	.	.	.	.	.	.	.
C_ANXIET2G	Did any of the following reasons ever keep you from visiting a dentist?: I thought the dental trouble I had would go away	0=No;1=Yes;	0.476042	0.0787784	0.598729	FALSE	3.60831	TRUE	FALSE	.	.	.	.	.	.	.	.	.	.	.	.	.	.	.	.	.	.	.	.	.	.	.	.	.	.
C_ANXIET2H	Did any of the following reasons ever keep you from visiting a dentist?: I don't like to bother the dentist unless it is really important	0=No;1=Yes;	0.350303	0.120143	0.485784	FALSE	4.80186	TRUE	FALSE	.	.	.	.	.	.	.	.	.	.	.	.	.	.	.	.	.	.	.	.	.	.	.	.	.	.
C_ANXIET2I	Did any of the following reasons ever keep you from visiting a dentist?: The dentist's office was too far away	0=No;1=Yes;	0.686563	-0.0640722	0.927266	FALSE	6.4769	FALSE	FALSE	.	.	.	.	.	.	.	.	.	.	.	.	.	.	.	.	.	.	.	.	.	.	.	.	.	.
C_ANXIET2J	Did any of the following reasons ever keep you from visiting a dentist?: I would have had to miss some classes	0=No;1=Yes;	0.338877	0.0801336	0.403719	FALSE	1.78023	TRUE	FALSE	.	.	.	.	.	.	.	.	.	.	.	.	.	.	.	.	.	.	.	.	.	.	.	.	.	.
C_ANXIET2K	Did any of the following reasons ever keep you from visiting a dentist?: My parents had the time to take me to a dentist	0=No;1=Yes;	0.819917	0.0246146	0.961612	FALSE	3.40891	TRUE	FALSE	.	.	.	.	.	.	.	.	.	.	.	.	.	.	.	.	.	.	.	.	.	.	.	.	.	.
C_ANXIET2L	Did any of the following reasons ever keep you from visiting a dentist?: I didn't have anyone to take me to the dentist	0=No;1=Yes;	0.778005	-0.0421172	1	FALSE	5.9199	TRUE	FALSE	.	.	.	.	.	.	.	.	.	.	.	.	.	.	.	.	.	.	.	.	.	.	.	.	.	.
C_ANXIET2M	Did any of the following reasons ever keep you from visiting a dentist?: The dentist would not give me an appointment	0=No;1=Yes;	0.29846	-0.187413	0.525302	FALSE	7.66714	FALSE	FALSE	.	.	.	.	.	.	.	.	.	.	.	.	.	.	.	.	.	.	.	.	.	.	.	.	.	.
C_ANXIETY	Do you worry about problems with your teeth?	0=No;1=Yes;	0.227378	0.0871083	0.267134	FALSE	0.580848	TRUE	FALSE	.	.	.	.	.	.	.	.	.	.	.	.	.	.	.	.	.	.	.	.	.	.	.	.	.	.
C_BELIEF2	Because of the condition of my teeth and mouth, having a girlfriend or boyfriend relationship is difficult:	1=Disagree strongly;2=Disagree somewhat;3=Agree somewhat;4=Agree Strongly;5=I do not have a boy friend or girl friend;	0.916127	-0.00712755	0.847704	FALSE	0.667659	TRUE	FALSE	.	.	.	.	.	.	.	.	.	.	.	.	.	.	.	.	.	.	.	.	.	.	.	.	.	.
C_BREATH	How often do you have bad breath?	1=Always;2=Almost always;3=Often;4=Sometimes;5=Almost never;6=Never;	0.793384	-0.0157077	0.00548978	FALSE	0.768228	TRUE	FALSE	.	.	.	.	.	.	.	.	.	.	.	.	.	.	.	.	.	.	.	.	.	.	.	.	.	.
C_BREATH1	How often are you concerned about your breath?	1=Always;2=Almost always;3=Often;4=Sometimes;5=Almost never;6=Never;	0.965577	0.0025613	0.0106393	TRUE	0.602364	TRUE	TRUE	0.00298139	0.0892375	0	0.0219896	0.00777137	0.0202009	0.078531	0.0153495	-0.0986489	-0.0462036	0.0238773	-0.00749055	-0.0629429	-0.0663459	0.205474	0.0376021	-0.149451	-0.165103	0.154596	-0.00973699	-0.057302	-0.132567	-0.104793	-0.0748092	-0.239461	0.0061726	1
C_BRUSH	How often do you brush your teeth?	1=Never;2=A few (2-3) times a month;3=Once a week;4=A few (2-3) times a week;5=Once a day;6=Two or more times a day;	0.00134003	0.208065	0.0272032	TRUE	2.34868	TRUE	TRUE	0.111592	0.143454	0.0219896	0	-0.128393	-0.0174155	-0.0507095	-0.096171	-0.0111333	-0.00378326	-0.125895	-0.0570679	-0.0252535	0.154743	0.0719686	0.018282	0.0987557	-0.0343612	0.121883	0.0412522	0.173507	0.176729	0.0829181	0.224921	0.0113441	0.231313	1
C_CHOPA	My mouth hurts	1=Always;2=Almost always;3=Often;4=Sometimes;5=Almost never;6=Never;	0.011405	0.173407	0.00988849	TRUE	2.72255	TRUE	TRUE	-0.0691918	-0.0314885	0.00777137	-0.128393	0	0.0877721	0.0388083	0.00681807	-0.0441435	-0.0401559	0.00291435	0.0142788	-0.176962	-0.0273907	0.00457136	0.0598409	-0.0774021	-0.113751	0.00969795	0.0943671	-0.023038	-0.0184837	-0.157698	-0.0443632	-0.0425897	-0.0279845	1
C_CHOPB	It hurts my teeth to chew	1=Always;2=Almost always;3=Often;4=Sometimes;5=Almost never;6=Never;	0.0037788	0.213749	0.0129987	TRUE	3.38471	TRUE	TRUE	-0.0292827	-0.0960799	0.0202009	-0.0174155	0.0877721	0	0.119211	0.0769348	-0.138518	-0.167758	-0.157889	-0.121931	-0.10916	-0.0268345	-0.0351411	0.0753832	-0.155939	-0.000385873	0.105705	0.0105723	0.0590496	-0.0561505	-0.131696	-0.157909	0.000399984	-0.13753	1
C_CHOPC	My gums hurt	1=Always;2=Almost always;3=Often;4=Sometimes;5=Almost never;6=Never;	0.814611	-0.0181054	0.536277	FALSE	3.58946	TRUE	FALSE	.	.	.	.	.	.	.	.	.	.	.	.	.	.	.	.	.	.	.	.	.	.	.	.	.	.
C_CHOPD	My jaw hurts	1=Always;2=Almost always;3=Often;4=Sometimes;5=Almost never;6=Never;	0.103426	0.125337	0.183731	FALSE	2.67168	TRUE	FALSE	.	.	.	.	.	.	.	.	.	.	.	.	.	.	.	.	.	.	.	.	.	.	.	.	.	.
C_CHOPE	I had a tooth that hurts	1=Always;2=Almost always;3=Often;4=Sometimes;5=Almost never;6=Never;	0.0344775	0.147388	0.12471	TRUE	2.25223	TRUE	TRUE	-0.0731225	0.0888474	0.078531	-0.0507095	0.0388083	0.119211	0	0.0845002	-0.0964635	-0.122646	-0.0840182	-0.161357	-0.0672499	-0.0577769	-0.0216578	0.00409936	-0.185867	-0.0277248	0.0985334	0.0252202	-0.0182932	-0.182351	-0.0143382	-0.0669957	-0.0632195	-0.122898	1
C_CHOPF	It was hard for me to eat because of the pain in my mouth.	1=Always;2=Almost always;3=Often;4=Sometimes;5=Almost never;6=Never;	0.00611297	0.197539	0.0207854	TRUE	2.53602	TRUE	TRUE	-0.0263982	-0.0616002	0.0153495	-0.096171	0.00681807	0.0769348	0.0845002	0	0.0473551	-0.0859151	-0.0620475	-0.0529745	-0.0747422	-0.110049	-0.039976	0.0655603	-0.00156572	-0.0193897	-0.0393586	-0.0267761	-0.0607877	0.00139811	-0.0583737	-0.189394	0.00302496	-0.0274485	1
C_CHOPG	It was hard for me to talk because of the pain in my mouth.	1=Always;2=Almost always;3=Often;4=Sometimes;5=Almost never;6=Never;	0.0186476	0.207712	0.114658	TRUE	3.33377	TRUE	TRUE	-0.139695	-0.076451	-0.0986489	-0.0111333	-0.0441435	-0.138518	-0.0964635	0.0473551	0	0.0722884	-0.0178313	0.00959583	0.0526821	-0.0310923	-0.0534406	-0.0688321	0.0386568	-0.0549051	-0.0706565	-0.105276	-0.042465	0.0465034	0.0530499	-0.0226479	0.0181674	-0.0628208	1
C_CHOPH	It was hard for me to sleep because of the pain in my mouth.	1=Always;2=Almost always;3=Often;4=Sometimes;5=Almost never;6=Never;	0.00852784	0.232391	0.0581839	TRUE	5.00995	TRUE	TRUE	-0.0146385	-0.0568842	-0.0462036	-0.00378326	-0.0401559	-0.167758	-0.122646	-0.0859151	0.0722884	0	0.0506229	0.0185293	0.0476093	-0.0128195	-0.0963203	-0.0608508	0.071533	-0.0496105	-0.192438	-0.050549	-0.0234379	-0.00138908	-0.00666542	-0.0127277	-0.00772137	-0.0898626	1
C_CHOPI	I felt stressed because of the pain in my mouth.	1=Always;2=Almost always;3=Often;4=Sometimes;5=Almost never;6=Never;	0.014504	0.20973	0.107286	TRUE	3.00909	TRUE	TRUE	-0.0949096	0.000718975	0.0238773	-0.125895	0.00291435	-0.157889	-0.0840182	-0.0620475	-0.0178313	0.0506229	0	0.0472683	0.0305308	-0.0993903	-0.0488999	-0.0564225	-0.0395786	-0.0203665	-0.0913506	-0.0147628	-0.0763294	-0.00378122	-0.0227491	0.0820034	-0.0573082	-0.024714	1
C_CHOPJ	It was hard for me to pay attention because of the pain in my mouth.	1=Always;2=Almost always;3=Often;4=Sometimes;5=Almost never;6=Never;	0.00468829	0.234981	0.00417741	TRUE	4.3098	TRUE	TRUE	-0.0447633	-0.118748	-0.00749055	-0.0570679	0.0142788	-0.121931	-0.161357	-0.0529745	0.00959583	0.0185293	0.0472683	0	0.0345377	0.0235662	-0.0111187	-0.0777386	0.0259547	-0.0431052	-0.0638933	-0.0988872	-0.0513968	-0.0359286	0.00110252	0.00503081	-0.0225865	-0.0281484	1
C_CHOPK	It was hard for me to have fun because of the pain in my mouth.	1=Always;2=Almost always;3=Often;4=Sometimes;5=Almost never;6=Never;	0.0179541	0.215033	0.0376494	TRUE	4.37164	TRUE	TRUE	-0.106669	-0.162754	-0.0629429	-0.0252535	-0.176962	-0.10916	-0.0672499	-0.0747422	0.0526821	0.0476093	0.0305308	0.0345377	0	-0.0208931	-0.0493509	-0.0355073	0.0648056	0.0216608	-0.0825202	-0.023625	-0.0539106	0.00816887	0.0152081	-0.0672654	-0.0374983	-0.0174595	1
C_CHOPL	I stayed away from my friends because of the pain in my mouth.	1=Always;2=Almost always;3=Often;4=Sometimes;5=Almost never;6=Never;	0.33159	0.114784	0.28939	FALSE	4.68892	TRUE	FALSE	.	.	.	.	.	.	.	.	.	.	.	.	.	.	.	.	.	.	.	.	.	.	.	.	.	.
C_COLOR_BAD	Do you have any teeth not white?	1 = Yes; 0 = No.	0.372719	-0.0668782	0.431381	FALSE	0.934977	TRUE	FALSE	.	.	.	.	.	.	.	.	.	.	.	.	.	.	.	.	.	.	.	.	.	.	.	.	.	.
C_COLOR_WH	Do you have any white teeth?	1 = Yes; 0 = No.	0.44203	0.076469	0.541806	FALSE	2.88826	TRUE	FALSE	.	.	.	.	.	.	.	.	.	.	.	.	.	.	.	.	.	.	.	.	.	.	.	.	.	.
C_DEVELOP	Good oral health is important to my overall health.	1=Disagree strongly;2=Disagree somewhat;3=Agree somewhat;4=Agree Strongly;	0.0302309	0.14592	0.134436	TRUE	1.20423	TRUE	TRUE	0.0882506	0.108768	-0.0663459	0.154743	-0.0273907	-0.0268345	-0.0577769	-0.110049	-0.0310923	-0.0128195	-0.0993903	0.0235662	-0.0208931	0	0.0599261	-0.0765458	0.0717949	0.401512	0.00226019	0.0186688	0.171336	0.0949033	0.0752736	0.0795618	0.0758205	0.138474
C_DEVELOP1	Good oral health is important for my happiness.	1=Disagree strongly;2=Disagree somewhat;3=Agree somewhat;4=Agree Strongly;	0.517861	0.0432629	0.101681	FALSE	1.11183	TRUE	FALSE	.	.	.	.	.	.	.	.	.	.	.	.	.	.	.	.	.	.	.	.	.	.	.	.	.	.
C_FLOSS	How often do you use dental floss on your teeth?	1=Never;2=A few (2-3) times a month;3=Once a week;4=A few (2-3) times a week;5=Once a day;6=Two or more times a day;7=Don't know what that is;	0.848866	0.0111774	0.578232	FALSE	-0.0550709	TRUE	FALSE	.	.	.	.	.	.	.	.	.	.	.	.	.	.	.	.	.	.	.	.	.	.	.	.	.	.
C_HABIT	How often do your parents remind you to brush your teeth before you go to sleep?	1=Always;2=Almost always;3=Often;4=Sometimes;5=Almost never;6=Never;	0.359958	0.0566456	0.489991	FALSE	-0.447585	TRUE	FALSE	.	.	.	.	.	.	.	.	.	.	.	.	.	.	.	.	.	.	.	.	.	.	.	.	.	.
C_HAPPY	In the last 4 weeks, how much of the time were you pleased or happy with the look of your mouth, teeth, jaws, or gums?	1=Always;2=Almost always;3=Often;4=Sometimes;5=Almost never;6=Never;	0.0720382	0.107629	0.0469626	TRUE	0.899983	TRUE	TRUE	0.0716975	0.0292798	0.205474	0.0719686	0.00457136	-0.0351411	-0.0216578	-0.039976	-0.0534406	-0.0963203	-0.0488999	-0.0111187	-0.0493509	0.0599261	0	-0.03375	-0.094658	-0.0541476	0.111296	-0.00266186	-0.0501673	-0.0623483	-0.0655013	0.0473925	0.216336	-0.0483445
C_HEALT	In general, would you say your overall oral health is:	1=Excellent;2=Very good;3=Good;4=Fair;5=Poor;	0.408198	0.0498636	0.478267	FALSE	0.180812	TRUE	FALSE	.	.	.	.	.	.	.	.	.	.	.	.	.	.	.	.	.	.	.	.	.	.	.	.	.	.
C_LIFECHAN	If I maintain my oral health, I will have a better chance of success in life.	1=Disagree strongly;2=Disagree somewhat;3=Agree somewhat;4=Agree Strongly;	0.323331	-0.0628571	0.20951	FALSE	0.765361	TRUE	FALSE	.	.	.	.	.	.	.	.	.	.	.	.	.	.	.	.	.	.	.	.	.	.	.	.	.	.
C_LONGEV	If I care for my oral health, I will live:	1=Many more years than if I didn't take care of them;2=Somewhat more years than if I didn't take care of them;3=The same number of years than if I didn't take care of them;4=Somewhat fewer years than if I didn't take care of them;5=Many fewer years than if I didn't take care of them;	0.421074	-0.0501998	0.724547	FALSE	0.83615	TRUE	FALSE	.	.	.	.	.	.	.	.	.	.	.	.	.	.	.	.	.	.	.	.	.	.	.	.	.	.
C_LONGEV1	If I reduce how much sugar I have, I will live:	1=Many more years than if I didn't reduce the amount of sugar;2=Somewhat more years than if I didn't reduce the amount of sugar;3=The same number of years than if I didn't reduce the amount of sugar;4=Somewhat fewer years than if I didn't reduce the amount of sugar;5=Many fewer years than if I didn't reduce the amount of sugar;	0.00910988	-0.160823	0.0865022	FALSE	1.1063	TRUE	FALSE	.	.	.	.	.	.	.	.	.	.	.	.	.	.	.	.	.	.	.	.	.	.	.	.	.	.
C_LONGEV3	If I go to the dentist regularly, I will live:	1=Many more years than if I didn't get regular check-ups;2=Somewhat more years than if I didn't get regular check-ups;3=The same number of years than if I didn't get regular check-ups;4=Somewhat fewer years than if I didn't get regular check-ups;5=Many fewer years than if I didn't get regular check-ups;	0.025752	-0.137118	0.0478326	FALSE	0.919705	TRUE	FALSE	.	.	.	.	.	.	.	.	.	.	.	.	.	.	.	.	.	.	.	.	.	.	.	.	.	.
C_OHEFFECT	In the last 4 weeks, how much of the time did your oral health interfere with your social activities?	1=Always;2=Almost always;3=Often;4=Sometimes;5=Almost never;6=Never;	0.709163	-0.0259596	0.555484	FALSE	1.99562	TRUE	FALSE	.	.	.	.	.	.	.	.	.	.	.	.	.	.	.	.	.	.	.	.	.	.	.	.	.	.
C_PAIN	In the last 4 weeks, how much of the time did you have pain or discomfort	1=Always;2=Almost always;3=Often;4=Sometimes;5=Almost never;6=Never;	0.00415768	0.190297	0.00210951	TRUE	2.16917	TRUE	TRUE	0.0439434	-0.0998259	0.0376021	0.018282	0.0598409	0.0753832	0.00409936	0.0655603	-0.0688321	-0.0608508	-0.0564225	-0.0777386	-0.0355073	-0.0765458	-0.03375	0	-0.0356818	0.0360928	-0.0615345	0.0418522	-0.0279237	0.0556705	-0.000118888	-0.129811	0.0458809	-0.0390095	1
C_PAINDISC	During the past twelve months, how much pain or discomfort from dental problems did you have?	1=A lot;2=Some;3=Not much;4=None;	0.0689268	0.121276	0.154136	FALSE	0.713745	TRUE	FALSE	.	.	.	.	.	.	.	.	.	.	.	.	.	.	.	.	.	.	.	.	.	.	.	.	.	.
C_PAINPROA	In the past twelve months, have you had any of the following problems?: A broken or chipped tooth	0=No;1=Yes;	0.572402	0.0542788	0.678461	FALSE	2.64752	TRUE	FALSE	.	.	.	.	.	.	.	.	.	.	.	.	.	.	.	.	.	.	.	.	.	.	.	.	.	.
C_PAINPROB	In the past twelve months, have you had any of the following problems?: Gums that hurt or bleed	0=No;1=Yes;	0.364095	0.0750359	0.430073	FALSE	1.6869	TRUE	FALSE	.	.	.	.	.	.	.	.	.	.	.	.	.	.	.	.	.	.	.	.	.	.	.	.	.	.
C_PAINPROC	In the past twelve months, have you had any of the following problems?: Teeth that hurt when you ate or drank hot or cold liquids or foods	0=No;1=Yes;	0.491876	-0.0558996	0.568963	FALSE	1.53361	TRUE	FALSE	.	.	.	.	.	.	.	.	.	.	.	.	.	.	.	.	.	.	.	.	.	.	.	.	.	.
C_PAINPROD	In the past twelve months, have you had any of the following problems?: Sores on your tongue or on the inside of your mouth or cheeks	0=No;1=Yes;	0.000376388	-0.316103	0.00185065	FALSE	2.38049	TRUE	FALSE	.	.	.	.	.	.	.	.	.	.	.	.	.	.	.	.	.	.	.	.	.	.	.	.	.	.
C_PAINPROE	In the past twelve months, have you had any of the following problems?: Teeth that ached or throbbed	0=No;1=Yes;	0.973752	0.00339218	1	FALSE	3.07493	TRUE	FALSE	.	.	.	.	.	.	.	.	.	.	.	.	.	.	.	.	.	.	.	.	.	.	.	.	.	.
C_PAINPROF	In the past twelve months, have you had any of the following problems?: A bad taste in your mouth or bad breath	0=No;1=Yes;	0.213452	-0.0941076	0.257851	FALSE	1.02375	TRUE	FALSE	.	.	.	.	.	.	.	.	.	.	.	.	.	.	.	.	.	.	.	.	.	.	.	.	.	.
C_PHYFUNC	In the last 4 weeks, how much of the time did you limit the kinds or amounts of foods	1=Always;2=Almost always;3=Often;4=Sometimes;5=Almost never;6=Never;	0.190293	0.0896992	0.426257	FALSE	2.06601	TRUE	FALSE	.	.	.	.	.	.	.	.	.	.	.	.	.	.	.	.	.	.	.	.	.	.	.	.	.	.
C_SCHMISS	During the last school year, how many days of school did you miss because of pain in the mouth, tongue, teeth, jaws, or gums?	1=Never;2=1 day;3=2 to 3 days;4=Or 4 or more days?;	0.00487706	0.292607	0.0178999	TRUE	4.08979	TRUE	TRUE	0.197545	0.200755	-0.149451	0.0987557	-0.0774021	-0.155939	-0.185867	-0.00156572	0.0386568	0.071533	-0.0395786	0.0259547	0.0648056	0.0717949	-0.094658	-0.0356818	0	-0.0204154	-0.0168563	0.0912648	-0.184109	0.166129	0.0881845	0.0100131	-0.0139687	0.332278	1
C_SELFEFF	Brushing my teeth, I can:	1=Make my oral health better;2=Keep my oral health the same;3=It will make no difference to my oral health;	0.491524	0.0633314	0.502964	FALSE	2.76607	TRUE	FALSE	.	.	.	.	.	.	.	.	.	.	.	.	.	.	.	.	.	.	.	.	.	.	.	.	.	.
C_SELFEFF1	Flossing my teeth, I can:	1=Make my oral health better;2=Keep my oral health the same;3=It will make no difference to my oral health;	0.00389041	0.265387	0.00880923	TRUE	3.0925	TRUE	TRUE	0.0782691	0.150202	-0.165103	-0.0343612	-0.113751	-0.000385873	-0.0277248	-0.0193897	-0.0549051	-0.0496105	-0.0203665	-0.0431052	0.0216608	0.401512	-0.0541476	0.0360928	-0.0204154	0	-0.0868856	-0.198702	0.0923482	0.154815	0.0384487	-0.0509182	0.0989487	0.276886	1
C_SOCCOMP	Compared to others my age:	1=I have better oral health;2=I have the same oral health;3=I have worse oral health;	0.00417667	0.187035	0.00494286	TRUE	-0.361928	TRUE	TRUE	0.123363	0.0695266	0.154596	0.121883	0.00969795	0.105705	0.0985334	-0.0393586	-0.0706565	-0.192438	-0.0913506	-0.0638933	-0.0825202	0.00226019	0.111296	-0.0615345	-0.0168563	-0.0868856	0	-0.000105176	-0.00546979	-0.0555235	0.0572786	0.150613	-0.120614	0.112244	1
C_SOCCOMP1	Most older people have:	1=Good oral health;2=Poor oral health;	0.244278	0.0833208	0.286643	FALSE	-0.422407	TRUE	FALSE	.	.	.	.	.	.	.	.	.	.	.	.	.	.	.	.	.	.	.	.	.	.	.	.	.	.
C_SOCCOMP2	When I get old, I will have:	1=Good oral health;2=Poor oral health;	0.411999	0.0956189	0.536905	FALSE	4.00914	TRUE	FALSE	.	.	.	.	.	.	.	.	.	.	.	.	.	.	.	.	.	.	.	.	.	.	.	.	.	.
C_SOCNET1A	Have you learned about your teeth and how to take care of them from any of the following sources?: Friends	0=No;1=Yes;	0.726966	0.0311494	0.829503	FALSE	-2.13218	TRUE	FALSE	.	.	.	.	.	.	.	.	.	.	.	.	.	.	.	.	.	.	.	.	.	.	.	.	.	.
C_SOCNET1B	Have you learned about your teeth and how to take care of them from any of the following sources?: Parents	0=No;1=Yes;	0.249602	0.0884552	0.296202	FALSE	1.17927	TRUE	FALSE	.	.	.	.	.	.	.	.	.	.	.	.	.	.	.	.	.	.	.	.	.	.	.	.	.	.
C_SOCNET1D	Have you learned about your teeth and how to take care of them from any of the following sources?: Teachers	0=No;1=Yes;	0.0329468	0.173342	0.05026	TRUE	-1.61663	TRUE	TRUE	-0.00586648	-0.118845	-0.00973699	0.0412522	0.0943671	0.0105723	0.0252202	-0.0267761	-0.105276	-0.050549	-0.0147628	-0.0988872	-0.023625	0.0186688	-0.00266186	0.0418522	0.0912648	-0.198702	-0.000105176	0	0.09434	0.317388	0.102009	0.222314	-0.0193279	-0.146559	1
C_SOCNET1E	Have you learned about your teeth and how to take care of them from any of the following sources?: Dentist	0=No;1=Yes;	0.274161	0.0937629	0.333789	FALSE	1.9446	TRUE	FALSE	.	.	.	.	.	.	.	.	.	.	.	.	.	.	.	.	.	.	.	.	.	.	.	.	.	.
C_SOCNET1F	Have you learned about your teeth and how to take care of them from any of the following sources?: A Dentist's helper	0=No;1=Yes;	3.97693e-05	0.281847	0.000140317	TRUE	-0.535916	TRUE	TRUE	0.0439626	0.00203018	-0.057302	0.173507	-0.023038	0.0590496	-0.0182932	-0.0607877	-0.042465	-0.0234379	-0.0763294	-0.0513968	-0.0539106	0.171336	-0.0501673	-0.0279237	-0.184109	0.0923482	-0.00546979	0.09434	0	0.0401137	0.312044	0.352177	0.0492856	-0.102702	1
C_SOCNET1G	Have you learned about your teeth and how to take care of them from any of the following sources?: Doctor	0=No;1=Yes;	0.0659411	0.142227	0.0893623	FALSE	-1.24354	TRUE	FALSE	.	.	.	.	.	.	.	.	.	.	.	.	.	.	.	.	.	.	.	.	.	.	.	.	.	.
C_SOCNET1H	Have you learned about your teeth and how to take care of them from any of the following sources?: Medical nurse	0=No;1=Yes;	0.0595052	0.183936	0.0962872	FALSE	-2.76273	TRUE	FALSE	.	.	.	.	.	.	.	.	.	.	.	.	.	.	.	.	.	.	.	.	.	.	.	.	.	.
C_SOCNET2A	The most important influence on my oral health is:: Role models on TV and movies	0=No;1=Yes;	0.408516	-0.0598304	0.464563	FALSE	-0.580848	TRUE	FALSE	.	.	.	.	.	.	.	.	.	.	.	.	.	.	.	.	.	.	.	.	.	.	.	.	.	.
C_SOCNET2B	The most important influence on my oral health is:: Commercials for games, toys, food, tooth paste	0=No;1=Yes;	0.692947	-0.0313681	0.775856	FALSE	-1.38118	TRUE	FALSE	.	.	.	.	.	.	.	.	.	.	.	.	.	.	.	.	.	.	.	.	.	.	.	.	.	.
C_SOCNET2C	The most important influence on my oral health is:: Health education in school	0=No;1=Yes;	0.548407	0.0425675	0.611094	FALSE	-0.108484	TRUE	FALSE	.	.	.	.	.	.	.	.	.	.	.	.	.	.	.	.	.	.	.	.	.	.	.	.	.	.
C_SOCNET2D	The most important influence on my oral health is:: Cartoons or shows on TV	0=No;1=Yes;	0.0144939	-0.217715	0.0237771	FALSE	-2.38049	TRUE	FALSE	.	.	.	.	.	.	.	.	.	.	.	.	.	.	.	.	.	.	.	.	.	.	.	.	.	.
C_SOCNET2E	The most important influence on my oral health is:: Pictures in Magazines	0=No;1=Yes;	0.467361	0.0645597	0.555264	FALSE	-2.10723	TRUE	FALSE	.	.	.	.	.	.	.	.	.	.	.	.	.	.	.	.	.	.	.	.	.	.	.	.	.	.
C_SOCNETA	The people who are most important to my oral health are:: Friends	0=No;1=Yes;	0.174857	-0.099153	0.20918	FALSE	-0.750142	TRUE	FALSE	.	.	.	.	.	.	.	.	.	.	.	.	.	.	.	.	.	.	.	.	.	.	.	.	.	.
C_SOCNETB	The people who are most important to my oral health are:: Parents	0=No;1=Yes;	0.0410125	0.169678	0.0571756	TRUE	1.83952	TRUE	TRUE	-0.0137745	0.0493098	-0.132567	0.176729	-0.0184837	-0.0561505	-0.182351	0.00139811	0.0465034	-0.00138908	-0.00378122	-0.0359286	0.00816887	0.0949033	-0.0623483	0.0556705	0.166129	0.154815	-0.0555235	0.317388	0.0401137	0	-0.0762143	0.0762469	0.0312734	0.233244
C_SOCNETC	The people who are most important to my oral health are:: Brothers and sisters	0=No;1=Yes;	0.206611	-0.0912752	0.24415	FALSE	-0.608201	TRUE	FALSE	.	.	.	.	.	.	.	.	.	.	.	.	.	.	.	.	.	.	.	.	.	.	.	.	.	.
C_SOCNETE	The people who are most important to my oral health are:: Dentists	0=No;1=Yes;	0.0338776	0.158386	0.0455371	TRUE	1.0583	TRUE	TRUE	0.0363904	0.0872404	-0.104793	0.0829181	-0.157698	-0.131696	-0.0143382	-0.0583737	0.0530499	-0.00666542	-0.0227491	0.00110252	0.0152081	0.0752736	-0.0655013	-0.000118888	0.0881845	0.0384487	0.0572786	0.102009	0.312044	-0.0762143	0	0.578623	-0.0101437	-0.069058
C_SOCNETF	The people who are most important to my oral health are:: Teachers	0=No;1=Yes;	0.943646	-0.00627406	1	FALSE	-2.10723	TRUE	FALSE	.	.	.	.	.	.	.	.	.	.	.	.	.	.	.	.	.	.	.	.	.	.	.	.	.	.
C_SOCNETG	The people who are most important to my oral health are:: Medical Providers	0=No;1=Yes;	0.00131043	0.247888	0.00321958	TRUE	-1.3957	TRUE	TRUE	-0.0322098	0.00412906	-0.0748092	0.224921	-0.0443632	-0.157909	-0.0669957	-0.189394	-0.0226479	-0.0127277	0.0820034	0.00503081	-0.0672654	0.0795618	0.0473925	-0.129811	0.0100131	-0.0509182	0.150613	0.222314	0.352177	0.0762469	0.578623	0	0.057209	0.265721
C_SWALLOW	In the last 4 weeks, how much of the time were you able to swallow comfortably?	1=Always;2=Almost always;3=Often;4=Sometimes;5=Almost never;6=Never;	0.00224865	0.21497	0.017938	TRUE	1.82211	TRUE	TRUE	0.101587	-0.0824151	-0.239461	0.0113441	-0.0425897	0.000399984	-0.0632195	0.00302496	0.0181674	-0.00772137	-0.0573082	-0.0225865	-0.0374983	0.0758205	0.216336	0.0458809	-0.0139687	0.0989487	-0.120614	-0.0193279	0.0492856	0.0312734	-0.0101437	0.057209	0	-0.062019	1
C_TEELOOK	Compared to your classmates and friends how do you think your teeth look?	1=Among the nicest;2=Better than average;3=Average;4=Below average;5=Among the worst;	0.425327	0.0487204	0.731222	FALSE	-0.288787	TRUE	FALSE	.	.	.	.	.	.	.	.	.	.	.	.	.	.	.	.	.	.	.	.	.	.	.	.	.	.
C_TEELOOK1	Have you ever avoided laughing or smiling because of the way your teeth look?	0=No;1=Yes;	0.503214	0.0554785	0.581515	FALSE	1.6869	TRUE	FALSE	.	.	.	.	.	.	.	.	.	.	.	.	.	.	.	.	.	.	.	.	.	.	.	.	.	.
C_TEELOOK2	Do other students make jokes about the way your teeth look?	0=No;1=Yes;	0.0937764	0.215065	0.159486	TRUE	4.94977	TRUE	TRUE	0.230859	0.19152	0.0061726	0.231313	-0.0279845	-0.13753	-0.122898	-0.0274485	-0.0628208	-0.0898626	-0.024714	-0.0281484	-0.0174595	0.138474	-0.0483445	-0.0390095	0.332278	0.276886	0.112244	-0.146559	-0.102702	0.233244	-0.069058	0.265721	-0.062019	0
C_TEETH_P	Do you have any teeth with problems?	1 = Yes; 0 = No.	0.179826	0.0951557	0.213449	FALSE	0.3127	TRUE	FALSE	.	.	.	.	.	.	.	.	.	.	.	.	.	.	.	.	.	.	.	.	.	.	.	.	.	.
C_TEETH1	When I look at my teeth	1=They look fine;2=They could look a little better;3=They could look a lot better;	0.713417	0.0244869	0.218791	FALSE	0.285198	TRUE	FALSE	.	.	.	.	.	.	.	.	.	.	.	.	.	.	.	.	.	.	.	.	.	.	.	.	.	.
C_TEETH2	How happy are you with the color of your teeth?	1=Very much;2=Quite a bit;3=Somewhat;4=A little bit;5=Not at all;	0.718392	0.021811	0.632591	FALSE	0.682354	TRUE	FALSE	.	.	.	.	.	.	.	.	.	.	.	.	.	.	.	.	.	.	.	.	.	.	.	.	.	.
C_TEETHA	My teeth: Are straight	0=No;1=Yes;	0.0660616	0.133615	0.0838597	FALSE	0.759952	TRUE	FALSE	.	.	.	.	.	.	.	.	.	.	.	.	.	.	.	.	.	.	.	.	.	.	.	.	.	.
C_TOBACCO3	Do you use any kind of tobacco, such as cigarettes, chewing tobacco pipes, cigars or snuff?	0=No;1=Yes;	0.0663241	0.369323	0.206808	TRUE	9.78925	FALSE	FALSE	.	.	.	.	.	.	.	.	.	.	.	.	.	.	.	.	.	.	.	.	.	.	.	.	.	.
C_TVOH	The people I see on TV have oral health that is:	1=Better than mine;2=Like mine ;3=Worse than mine;	0.473343	-0.0497919	0.742178	FALSE	-1.36689	TRUE	FALSE	.	.	.	.	.	.	.	.	.	.	.	.	.	.	.	.	.	.	.	.	.	.	.	.	.	.
C_WORRY	In the last 4 weeks, how much of the time were you worried or concerned about problems with your mouth, tongue, teeth, jaws, or gums?	1=Always;2=Almost always;3=Often;4=Sometimes;5=Almost never;6=Never;	0.287249	0.068079	0.52898	FALSE	1.49765	TRUE	FALSE	.	.	.	.	.	.	.	.	.	.	.	.	.	.	.	.	.	.	.	.	.	.	.	.	.	.
