# Supplementary material for: Development of short forms for screening children’s dental caries and urgent treatment needs using item response theory and machine learning methods
Source: PLoS One. 2024 Mar 22;19(3):e0299947. doi: 10.1371/journal.pone.0299947 (PMC10959356; doi:10.1371/journal.pone.0299947)
Supplement: S2 Data — (XLSX) [file pone.0299947.s002.xlsx]

## Sheet: AC-PPRO
					GRM Parameters						DIF p-values
Variable	Main_Question	Short Form Items	Outcome	DIF	Slopes	Threshold 1	Threshold 2	Threshold 3	Threshold 4	Threshold 5	Age Group	Gender	Age within Age Group < 45	Age within Age Group >= 45	Education	Home Language
P_CHOPF	It was hard for my child to eat because of the pain in his/her mouth	Yes	Both		4.287	4.581	7.102	9.606			0.94431	0.743068	0.39139	0.258435	0.663132	0.475049
P_CHOPG	It was hard for my child to talk because of the pain in his/her mouth.	Yes	Decay		3.628	5.629	7.635				0.931637	0.0475268	0.89543	0.176156	0.150898	0.547004
P_CHOPB	It hurts my child's teeth to chew.	Yes	Decay	Parent Gender	3.584	3.758	6.06	8.416			0.187003	0.0430555	0.527341	0.125109	0.686798	0.503083
P_CHOPA	My child's mouth hurts.	Yes	Both		2.915	2.554	5.097	7.646			0.411758	0.857915	0.686549	0.170754	0.891361	0.795197
P_CHOPC	My child's gums hurt.	Yes	Both		2.895	3.399	5.184				0.897909	0.277822	0.694266	0.149214	0.924578	0.657493
P_CHOPE	My child had a tooth that hurts.	Yes	Both		2.788	2.366	4.053	7.031			0.810969	0.0968219	0.280358	0.610045	0.111628	0.595731
P_CHOPD	My child's jaw hurts.	Yes	Decay		2.536	3.782	5.462				0.82511	0.806275	0.190979	0.125138	0.231071	0.722407
P_WORRY	In the last 4 weeks, how much of the time was your child worried or concerned about problems with his/her mouth, tongue, teeth, jaws, or gums?		Both	Parent Gender, Parent Age within Age Group (< 45)	1.866	1.509	3.124	5.127	5.748		0.605066	0.00855014	0.0478299	0.358922	0.678828	0.173794
P_SCHMISS	During the last school year, how many days of school did your child miss because of pain in his/her mouth, tongue, teeth, or gums?	Yes	Both		1.37	3.616	4.386				0.770509	0.408388	0.141102	0.566177	0.24114	0.504647
P_OHEFFECT	In the last 4 weeks, how much of the time did your child’s oral health interfere with his/her social activities?		Both	Parent Age-group*, Parent Education	1.011	1.621	2.694	3.745	4.094	4.89	0.0193765	0.838358	0.785394	0.226012	0.0043712	0.40918
P_SELFEFF2	During the last 12 months, did your child have an oral health problem?	Yes	Decay		0.992	1.242					0.341973	0.374326	0.101524	0.855895	0.0651703	0.183899
P_SH1	In the last 4 weeks, how much of the time were you pleased or happy with the look of your child’s mouth, teeth, jaws, or gums?	Yes	Both	Parent Age-group*	0.638	-0.674	0.88	1.562	2.867	3.422	0.0283057	0.672467	0.0585775	0.632158	0.289959	0.653794
P_AFRAID	How much is your child afraid to go to a dentist?		Both	Parent Education	0.514	0.392	1.692	3.131			0.466238	0.894869	0.0561438	0.906315	0.0424824	0.534439
P_SOCNET1B	The people who are most important to my child’s oral health are:: Parents		Both		0.332	2.508					0.104855	0.469729	0.329507	0.303333	0.452291	0.328003
P_SELFEFF	By reminding my child to brush his or her teeth, I believe		Decay		0.286	3.016					0.125132	0.958913	0.530739	0.98635	0.850695	0.794748
P_SOCNET1E	The people who are most important to my child’s oral health are:: Dentists		Decay	Parent Education, Parent Home Language	0.136	1.435					0.542417	0.998483	0.966132	0.465402	0.0259296	0.000193343
P_ACCESS1	Which of the following best describes the place you usually go to for your child’s dental care?		Decay	Parent Education	0.083	0.907	2.192	2.411	4.116		0.970819	0.907178	0.944823	0.671956	2.93379e-05	0.354605

## Sheet: RFUTN-PPRO
					GRM Parameters						DIF p-values
Variable	Main_Question	Short Form Items	Outcome	DIF	Slopes	Threshold 1	Threshold 2	Threshold 3	Threshold 4	Threshold 5	Age Group	Gender	Age within Age Group < 45	Age within Age Group >= 45	Education	Home Language
P_CHOPF	It was hard for my child to eat because of the pain in his/her mouth	Yes	Both		3.804	4.061	6.475	8.965			0.568471	0.552875	0.23358	0.215716	0.59613	0.676972
P_CHOPE	My child had a tooth that hurts.	Yes	Both		3.086	2.533	4.368	7.686			0.90296	0.0777861	0.493028	0.535871	0.0766022	0.426054
P_CHOPA	My child's mouth hurts.	Yes	Both		2.6	2.337	4.725	7.244			0.209172	0.584367	0.920801	0.197177	0.920079	0.668871
P_CHOPC	My child's gums hurt.	Yes	Both		2.584	3.084	4.792				0.893308	0.18921	0.93936	0.131434	0.888797	0.47714
P_WORRY	In the last 4 weeks, how much of the time was your child worried or concerned about problems with his/her mouth, tongue, teeth, jaws, or gums?		Both	Parent Gender, Parent Age within Age Group (< 45)	1.938	1.549	3.218	5.284	5.904		0.924543	0.0129229	0.0153215	0.398864	0.579958	0.17314
P_SCHMISS	During the last school year, how many days of school did your child miss because of pain in his/her mouth, tongue, teeth, or gums?	Yes	Both		1.335	3.596	4.364				0.885408	0.369385	0.166946	0.615396	0.232421	0.462392
P_ACCESS6	During the past 12 months, was there a time that your child needed dental care but did not get it?	Yes	Referral		1.2	3.005					0.348556	0.594234	0.613188	0.955848	0.269437	0.225958
P_OHEFFECT	In the last 4 weeks, how much of the time did your child’s oral health interfere with his/her social activities?		Both	Parent Age-group*, Parent Education	1.05	1.648	2.729	3.785	4.135	4.932	0.0307669	0.952598	0.969288	0.225719	0.00497193	0.336396
P_SH1	In the last 4 weeks, how much of the time were you pleased or happy with the look of your child’s mouth, teeth, jaws, or gums?	Yes	Both	Parent Age-group*	0.759	-0.69	0.916	1.618	2.949	3.508	0.0493128	0.823633	0.0978359	0.668382	0.386784	0.571788
P_AFRAID	How much is your child afraid to go to a dentist?	Yes	Both		0.567	0.398	1.71	3.157			0.588727	0.959474	0.0879694	0.94217	0.0517858	0.524732
P_SELFEFF1	By reminding my child to floss his or her teeth, I believe		Referral		0.551	3.309					0.866136	0.573129	0.223917	0.787923	0.134762	0.734721
P_SOCCOM2	Compared to other kids my child’s age:	Yes	Referral		0.43	-0.07	3.195				0.68154	0.966402	0.491911	0.111781	0.430576	0.36121
P_COLOR_BAD	The color of my teeth are: some yellow, some green, some brown, or some black.		Referral		0.331	0.699					0.335377	0.341932	0.817373	0.610302	0.890662	0.293397
P_SELFEFF7	How often do you remind your child to brush his/her teeth before he/she goes to sleep?	Yes	Referral		0.284	-3.014	-1.933	-0.884	-0.473	0.124	0.0138125	0.605584	0.446929	0.579793	0.237899	0.174758
P_SOCNET1B	The people who are most important to my child’s oral health are:: Parents		Both		0.25	2.49					0.0979698	0.429084	0.299007	0.304115	0.452071	0.342191

## Sheet: AC-CSRO
					GRM Parameters						DIF p-values
Variable	Main_Question	Short Form Items	Outcome	DIF	Slopes	Threshold 1	Threshold 2	Threshold 3	Threshold 4	Threshold 5	Age Group	Gender	Age within Age Group < 13	Age within Age Group >= 13
C_CHOPK	It was hard for me to have fun because of the pain in my mouth.	Yes	Both		4.363	5.956	7.832	9.986			0.608958	0.632346	0.757673	0.182134
C_CHOPJ	It was hard for me to pay attention because of the pain in my mouth.	Yes	Both		4.207	5.047	7.086	9.983			0.449728	0.0651236	0.809173	0.227168
C_CHOPI	I felt stressed because of the pain in my mouth.	Yes	Both		3.82	4.907	6.557	8.976			0.996982	0.641052	0.256814	0.890716
C_CHOPG	It was hard for me to talk because of the pain in my mouth.	Yes	Both		2.894	4.087	5.993	7.419			0.37663	0.0535184	0.568149	0.453123
C_CHOPF	It was hard for me to eat because of the pain in my mouth.	Yes	Both		2.491	2.198	4.018	5.622	6.445		0.565839	0.203099	0.32271	0.8352
C_PAIN	In the last 4 weeks, how much of the time did you have pain or discomfort?	Yes	Both	Age-group*	1.475	0.859	2.156	3.79	4.638		0.0337179	0.210021	0.434019	0.348912
C_SWALLOW	In the last 4 weeks, how much of the time were you able to swallow comfortably?	Yes	Both	Age within Age Group (< 13)	0.755	1.214	1.714	1.914	2.294	2.532	0.182749	0.36447	4.33773e-05	0.64285
C_ANXIET2A	Did any of the following reasons ever keep you from visiting a dentist? My parents didn't have any money for a dentist.	Yes	Decay		0.509	2.722					0.457186	0.483538	0.852515	0.434087
C_AFRAID	How much are you afraid to go to a dentist?	Yes	Both	Age-group*	0.415	0.328	2.051	3.057			0.000125413	0.294059	0.270099	0.346973
C_SOCNETE	The people who are most important to my oral health are: Dentists.		Decay	Age within Age Group (<13, >=13)	0.39	1.052					0.128009	0.631528	0.0037233	0.0465683
C_BRUSH	How often do you brush your teeth?	Yes	Both	Age-group*, Gender	0.378	0.501	2.262	2.952	3.284		0.0196633	0.00161089	0.998568	0.869456
C_DEVELOP1	Good oral health is important for my happiness.		Decay	Gender	0.199	0.399	2.398	3.559			0.786601	0.00846471	0.205187	0.12479

## Sheet: RFUTN-CSRO
					GRM Parameters						DIF p_values
Variable	Main_Question	Short Form Items	Outcome	DIF	Slopes	Threshold 1	Threshold 2	Threshold 3	Threshold 4	Threshold 5	Age Group	Gender	Age within Age Group < 13	Age within Age Group >= 13
C_CHOPI	I felt stressed because of the pain in my mouth.	Yes	Both		4.21	5.364	7.056	9.43			0.792558	0.972185	0.323289	0.694367
C_CHOPK	It was hard for me to have fun because of the pain in my mouth.	Yes	Both		4.127	5.676	7.358	9.258			0.643855	0.381424	0.7802	0.171811
C_CHOPJ	It was hard for me to pay attention because of the pain in my mouth.	Yes	Both	Gender	4.008	4.876	6.717	9.297			0.457504	0.0297485	0.807025	0.289337
C_CHOPH	It was hard for me to sleep because of the pain in my mouth.	Yes	Referral		3.17	4.477	6.061	7.978			0.142737	0.473765	0.452194	0.715722
C_CHOPF	It was hard for me to eat because of the pain in my mouth.	Yes	Both		2.938	2.516	4.5	6.191	7.038		0.629044	0.288307	0.419932	0.881253
C_CHOPG	It was hard for me to talk because of the pain in my mouth.	Yes	Both		2.925	4.126	5.96	7.317			0.428187	0.152422	0.554231	0.523928
C_CHOPB	It hurts my teeth to chew	Yes	Referral		2.158	2.202	3.932	6.235			0.100558	0.748548	0.392195	0.781421
C_CHOPE	I had a tooth that hurts	Yes	Referral		1.935	1.461	2.783	4.675	5.913		0.548186	0.216749	0.508402	0.630026
C_CHOPA	My mouth hurts	Yes	Referral		1.928	1.319	3.294	5.752			0.910784	0.916365	0.915344	0.94342
C_PAIN	In the last 4 weeks, how much of the time did you have pain or discomfort		Both	Age-group*	1.627	0.923	2.276	3.948	4.804		0.0315528	0.260187	0.602416	0.518799
C_SCHMISS	During the last school year, how many days of school did you miss because of pain in the mouth, tongue, teeth, jaws, or gums?	Yes	Referral		1.188	3.305	4.244				0.669968	0.756023	0.628688	0.493985
C_SWALLOW	In the last 4 weeks, how much of the time were you able to swallow comfortably?		Both	Age within Age Group (< 13)	0.659	1.185	1.674	1.87	2.245	2.481	0.129267	0.427601	1.91775e-05	0.582775
C_SOCCOMP	Compared to others my age:		Referral		0.419	-0.636	3.303				0.655493	0.0817907	0.126184	0.523022
C_BRUSH	How often do you brush your teeth?		Both	Age-group*, Gender	0.39	0.501	2.265	2.957	3.289		0.0164203	0.00190872	0.843103	0.884565
C_AFRAID	How much are you afraid to go to a dentist?		Both	Age-group*	0.376	0.324	2.037	3.043			7.4678e-05	0.29122	0.202682	0.321732
C_BREATH1	How often are you concerned about your breath?		Referral	Age-group, Gender	0.304	-1.21	-0.11	0.902	1.407	1.963	0.000231154	0.030159	1.11222e-05	0.578055
C_SOCNET1F	Have you learned about your teeth and how to take care of them from any of the following sources?: A Dentist's helper		Referral	Age-group	0.268	-0.54					0.000511211	0.264173	0.00182591	0.027003
C_SELFEFF1	Flossing my teeth, I can:		Referral		0.224	2.278	4.136				0.803713	0.910569	0.408756	0.909345
C_SOCNET1D	Have you learned about your teeth and how to take care of them from any of the following sources?: Teachers		Referral	Age-group*	0.02	-1.482					0.0482242	0.994002	0.557429	0.310889
